# Supplementary material for: Comparative analysis of plastid genomes within the Campanulaceae and phylogenetic implications
Source: PLoS One. 2020 May 14;15(5):e0233167. doi: 10.1371/journal.pone.0233167 (PMC7224561; doi:10.1371/journal.pone.0233167)
Supplement: S1 Table — (XLSX) [file pone.0233167.s001.xlsx]

## Sheet: Sheet1
S1 Table. The midpoint and pi value among the different groups of Campanulaceae species.
All species group		Campanuleae group		Cyanantheae group		Out-group
Midpoint	Pi	Midpoint	Pi	Midpoint	Pi	Midpoint	Pi
300	0.03706	300	0.01111	300	0.01867	300	0.03333
500	0.03339	500	0.01	500	0.01878	500	0.03833
700	0.03033	700	0.01444	700	0.01478	700	0.04167
902	0.03206	902	0.01556	900	0.01456	900	0.04
1102	0.03927	1102	0.01889	1100	0.01733	1100	0.05167
1302	0.04682	1302	0.025	1300	0.02111	1300	0.05833
1502	0.04691	1502	0.02944	1500	0.02478	1500	0.06333
1732	0.03994	1723	0.02722	1721	0.02011	1727	0.045
1932	0.03603	1923	0.01889	1921	0.01444	1927	0.04
2132	0.03615	2123	0.02333	2121	0.00978	2127	0.04
2332	0.03564	2323	0.02333	2321	0.01178	2327	0.04
2532	0.03364	2523	0.03	2521	0.01644	2527	0.04
2732	0.03661	2723	0.02111	2721	0.019	2727	0.03833
2932	0.03594	2923	0.02222	2921	0.01789	2927	0.04
3132	0.04173	3123	0.02	3121	0.017	3127	0.05333
3332	0.04012	3323	0.02444	3321	0.02056	3327	0.045
3532	0.05939	3523	0.03	3521	0.03256	3527	0.05833
3733	0.058	3724	0.03167	3722	0.03289	3728	0.04667
3933	0.05461	3924	0.03056	3922	0.02811	3928	0.05333
4209	0.04124	4199	0.02611	4198	0.024	4203	0.03833
4409	0.03691	4399	0.02222	4398	0.02433	4403	0.02833
4609	0.039	4599	0.02222	4598	0.02633	4603	0.03833
4809	0.04139	4799	0.02333	4798	0.02389	4803	0.045
5009	0.05794	4999	0.03389	4998	0.03089	5003	0.075
5209	0.07339	5199	0.04278	5198	0.04678	5203	0.07833
5420	0.09782	5405	0.06056	5407	0.05633	5409	0.11
5626	0.10018	5611	0.06167	5612	0.05878	5614	0.11333
5828	0.0947	5813	0.05833	5814	0.04544	5816	0.10833
6052	0.07603	6036	0.05611	6021	0.03278	6024	0.08333
6252	0.06555	6236	0.04556	6221	0.02544	6224	0.06833
6452	0.06512	6436	0.04889	6421	0.02522	6424	0.06
6652	0.06797	6636	0.03556	6621	0.03367	6624	0.06333
6870	0.07524	6854	0.05222	6826	0.03944	6829	0.07333
7073	0.07106	7056	0.04611	7036	0.04211	7039	0.08167
7296	0.06867	7278	0.04833	7251	0.04378	7254	0.08
7498	0.06552	7479	0.035	7453	0.04033	7455	0.07167
7698	0.0793	7679	0.04444	7653	0.04833	7655	0.09667
7898	0.07333	7879	0.04444	7853	0.04067	7855	0.09167
8098	0.06361	8079	0.04111	8053	0.03544	8055	0.08
8301	0.037	8282	0.02444	8256	0.01867	8258	0.035
8510	0.02261	8491	0.01333	8465	0.01111	8467	0.01667
8710	0.01242	8691	0.00667	8665	0.00822	8667	0.00833
8910	0.01327	8891	0.01	8865	0.00722	8867	0.01333
9110	0.01297	9091	0.01111	9065	0.00756	9067	0.01667
9310	0.01927	9291	0.02667	9265	0.00667	9267	0.01167
9566	0.01697	9545	0.02889	9467	0.00467	9467	0.005
9766	0.0207	9745	0.03667	9667	0.00211	9667	0.00167
9966	0.0203	9945	0.04278	9867	0.00322	9867	0.005
10265	0.02255	10145	0.04278	10067	0.00378	10067	0.00833
10465	0.023	10444	0.03944	10267	0.00489	10267	0.00833
10665	0.02261	10644	0.02444	10467	0.00378	10467	0.01
10865	0.03236	10844	0.02556	10667	0.00611	10667	0.015
11065	0.04948	11044	0.03111	10867	0.01267	10867	0.03333
11265	0.06936	11244	0.04	11067	0.02333	11067	0.05167
11493	0.07797	11445	0.04333	11267	0.03722	11267	0.065
11695	0.08403	11645	0.04833	11468	0.04244	11495	0.08
11895	0.07303	11846	0.04278	11668	0.05467	11696	0.08167
12095	0.06994	12046	0.03944	11869	0.04911	11896	0.07667
12295	0.06827	12246	0.04333	12069	0.04411	12096	0.06
12497	0.08303	12448	0.04944	12269	0.03644	12296	0.07333
12697	0.07821	12648	0.05111	12470	0.04133	12497	0.09167
12937	0.07994	12875	0.04611	12670	0.04067	12697	0.08333
13297	0.06497	13224	0.05	12907	0.042	12931	0.07333
13497	0.07161	13424	0.04944	13267	0.03867	13281	0.05
13697	0.06855	13624	0.055	13467	0.03933	13481	0.05833
13906	0.06664	13833	0.04833	13667	0.034	13681	0.06167
14106	0.06452	14033	0.05389	13873	0.03611	13887	0.07167
14306	0.07621	14233	0.05111	14073	0.03878	14087	0.07667
14506	0.10603	14433	0.07444	14273	0.04344	14287	0.07333
14732	0.11858	14650	0.08222	14473	0.05956	14487	0.12
14951	0.11688	14859	0.09389	14688	0.06978	14711	0.13667
15160	0.09615	15075	0.08667	14903	0.06878	14920	0.15
15360	0.07161	15275	0.07111	15112	0.05889	15120	0.11333
15618	0.03858	15528	0.04389	15312	0.03922	15320	0.08
15818	0.01639	15728	0.01556	15553	0.02489	15551	0.04167
16042	0.00924	15928	0.00889	15753	0.00633	15751	0.01333
16242	0.00861	16152	0.00556	15953	0.00678	15951	0.01
16442	0.00918	16352	0.00444	16153	0.00578	16151	0.00667
16642	0.00942	16552	0.00556	16353	0.00622	16351	0.01
16843	0.00758	16753	0.00778	16553	0.00578	16551	0.01333
17043	0.00727	16953	0.00667	16754	0.00411	16752	0.015
18451	0.00785	18361	0.00667	16954	0.00322	16952	0.01
18651	0.02139	18561	0.00889	18360	0.00411	17523	0.005
18851	0.03506	18761	0.01333	18560	0.00733	18558	0.01333
19055	0.05079	18965	0.02	18760	0.01289	18758	0.02667
19255	0.05309	19165	0.02	18964	0.019	18962	0.04667
19626	0.04885	19536	0.02	19164	0.02589	19162	0.05833
19827	0.04827	19736	0.01778	19535	0.02611	19532	0.05667
20027	0.04094	19937	0.02444	19735	0.02533	19732	0.055
20370	0.04755	20149	0.02556	19936	0.02444	19933	0.06667
20576	0.04191	20382	0.02333	20256	0.023	20133	0.06833
20779	0.04939	20588	0.02	20462	0.02389	20339	0.05667
20979	0.04452	20790	0.02222	20662	0.02767	20545	0.03833
21179	0.04315	20990	0.02222	20864	0.02756	20745	0.04167
21379	0.03952	21190	0.01889	21064	0.02622	20946	0.045
21579	0.03424	21390	0.02	21264	0.02244	21146	0.04167
21779	0.03555	21590	0.01667	21464	0.02278	21346	0.03
21983	0.03058	21790	0.01667	21664	0.02311	21546	0.02167
22189	0.03285	21990	0.01222	21868	0.02022	21746	0.02667
22397	0.03203	22196	0.01444	22074	0.02056	21949	0.02833
22604	0.03088	22403	0.02111	22274	0.02089	22155	0.03333
22827	0.0283	22610	0.01889	22487	0.01811	22361	0.02833
23027	0.02639	22833	0.01778	22711	0.01733	22568	0.02333
23227	0.02858	23033	0.01	22911	0.01644	22791	0.015
23427	0.03045	23233	0.01111	23111	0.018	22991	0.01833
23627	0.02948	23433	0.01333	23311	0.02	23191	0.025
23827	0.02936	23633	0.00889	23511	0.01744	23391	0.03167
24027	0.03124	23833	0.01111	23711	0.01711	23591	0.01833
24227	0.03082	24033	0.01222	23911	0.01422	23791	0.01167
24427	0.02788	24233	0.01667	24111	0.01667	23991	0.02333
24627	0.01794	24433	0.01333	24311	0.015	24191	0.03
24827	0.01536	24633	0.00778	24511	0.01244	24391	0.035
25029	0.017	24833	0.00889	24711	0.00789	24591	0.01833
25235	0.02664	25035	0.01444	24911	0.00789	24791	0.015
25447	0.032	25241	0.01889	25113	0.00967	24993	0.01167
25647	0.03491	25453	0.01778	25319	0.01344	25199	0.02667
25864	0.03433	25653	0.015	25531	0.01756	25411	0.04
26066	0.03282	25870	0.01611	25736	0.01844	25611	0.045
26273	0.02812	26072	0.01833	25948	0.02333	25828	0.04
26473	0.02336	26279	0.01556	26150	0.02089	26030	0.02833
26673	0.01764	26479	0.01222	26357	0.01911	26236	0.02833
26885	0.02221	26679	0.00889	26557	0.01144	26437	0.02333
27102	0.03394	26891	0.01722	26757	0.01056	26637	0.02
27312	0.04512	27108	0.02722	26969	0.01478	26843	0.02
27525	0.04306	27318	0.03167	27187	0.025	27059	0.03
27741	0.03676	27537	0.02444	27399	0.02911	27269	0.04833
27941	0.03079	27747	0.01778	27612	0.02544	27475	0.04667
28148	0.03179	27951	0.01222	27822	0.01833	27688	0.04333
28348	0.02724	28153	0.01333	28028	0.02033	27898	0.03333
28548	0.02903	28353	0.00889	28228	0.02267	28103	0.03333
28748	0.02839	28553	0.01222	28428	0.021	28303	0.03
28948	0.02955	28753	0.01333	28628	0.01944	28503	0.03333
29150	0.03145	28953	0.01111	28828	0.019	28703	0.035
29351	0.03636	29155	0.01222	29028	0.01733	28903	0.045
29551	0.03688	29356	0.01222	29231	0.01867	29105	0.04167
29757	0.03567	29556	0.01556	29431	0.01578	29306	0.04167
29963	0.03021	29762	0.01611	29631	0.01978	29506	0.04167
30166	0.02942	29968	0.01611	29837	0.01811	29712	0.03833
30414	0.02776	30171	0.01611	30043	0.01944	29918	0.035
30617	0.02936	30419	0.01778	30250	0.01633	30118	0.02167
30818	0.02848	30622	0.01667	30458	0.01378	30325	0.02333
31018	0.02648	30823	0.01889	30661	0.01522	30531	0.03
31225	0.02348	31023	0.01222	30862	0.01611	30734	0.03333
31433	0.02333	31230	0.01444	31062	0.01322	30935	0.03167
31633	0.02167	31438	0.01611	31269	0.01356	31135	0.03
31836	0.02412	31638	0.01833	31477	0.01222	31340	0.02333
32041	0.0243	31841	0.01611	31677	0.01389	31546	0.02
32249	0.0253	32046	0.01222	31880	0.01211	31746	0.01667
32449	0.02358	32254	0.01	32091	0.013	31949	0.02667
32649	0.01958	32454	0.00889	32293	0.01533	32162	0.02667
32849	0.0207	32654	0.00778	32493	0.01633	32362	0.025
33053	0.02497	32854	0.01111	32693	0.016	32562	0.02
33296	0.03388	33058	0.01667	32893	0.01311	32762	0.02833
33507	0.04512	33289	0.01889	33110	0.01689	32966	0.03
33713	0.04155	33500	0.02	33328	0.01889	33177	0.035
33929	0.03906	33706	0.01667	33539	0.03611	33398	0.04
34129	0.03015	33922	0.01667	33754	0.03267	33611	0.05
34347	0.03821	34122	0.01833	33960	0.03433	33824	0.04833
34551	0.04021	34340	0.02167	34160	0.01933	34026	0.03833
34790	0.04191	34544	0.02056	34382	0.025	34232	0.02333
34990	0.03624	34783	0.01778	34582	0.02289	34448	0.02167
35190	0.03888	34983	0.01111	34821	0.021	34687	0.02
35390	0.03615	35183	0.01722	35021	0.01822	34887	0.025
35590	0.03445	35383	0.015	35221	0.02122	35087	0.02667
35790	0.0313	35583	0.01722	35421	0.02167	35287	0.03667
35990	0.03521	35783	0.01222	35621	0.01911	35487	0.04333
36271	0.03318	35983	0.02889	35821	0.01978	35687	0.04667
36506	0.03112	36254	0.03222	36021	0.01833	35887	0.04
36752	0.02818	36493	0.03889	36273	0.01489	36105	0.03167
37006	0.03624	36741	0.02222	36508	0.00856	36348	0.02
37248	0.04985	36989	0.02333	36750	0.00967	36592	0.01667
37487	0.0593	37232	0.01889	37004	0.01956	36825	0.01833
37726	0.07385	37476	0.02333	37240	0.03078	37079	0.02167
37990	0.07421	37715	0.03	37483	0.03678	37318	0.02333
38299	0.09352	37979	0.03667	37721	0.03722	37554	0.03667
38642	0.10645	38240	0.04278	37985	0.03744	37801	0.065
38887	0.10785	38567	0.04167	38272	0.04011	38090	0.09
39650	0.08658	38819	0.03722	38525	0.04789	38367	0.075
39918	0.06721	39030	0.03278	38780	0.05067	38615	0.04
40170	0.07758	39578	0.02611	39177	0.07322	38859	0.00833
40406	0.08239	39858	0.02944	39573	0.06133	39101	0.06
40622	0.09376	40106	0.02944	39853	0.05811	39391	0.07333
40900	0.08018	40349	0.03167	40104	0.039	39698	0.09333
41166	0.07621	40567	0.04556	40345	0.03822	39944	0.05
41366	0.05452	40834	0.05667	40567	0.04878	40195	0.06333
41566	0.05403	41049	0.05889	40833	0.04511	40430	0.075
41781	0.04967	41288	0.04833	41048	0.04511	40636	0.09167
41991	0.06542	41488	0.04444	41293	0.02778	40894	0.09333
42202	0.06255	41691	0.05667	41493	0.023	41160	0.08667
42402	0.06364	41911	0.055	41696	0.01878	41360	0.07
42602	0.04906	42116	0.05111	41907	0.02856	41560	0.06
42802	0.05491	42319	0.03833	42111	0.02911	41770	0.04333
43002	0.05821	42519	0.03333	42314	0.03478	41973	0.065
43202	0.06121	42719	0.03611	42514	0.02144	42180	0.075
43412	0.05155	42919	0.03111	42714	0.02378	42380	0.085
43615	0.0453	43119	0.02333	42914	0.02411	42580	0.06
43815	0.04055	43319	0.01222	43114	0.03256	42780	0.065
44015	0.04067	43523	0.01111	43314	0.02767	42980	0.06333
44215	0.04652	43723	0.02	43521	0.022	43180	0.08
44467	0.04852	43923	0.02833	43721	0.01778	43390	0.06333
44685	0.05439	44123	0.03389	43921	0.01622	43590	0.06167
45641	0.05703	44345	0.03611	44121	0.01411	43790	0.04833
45862	0.06761	44566	0.03111	44321	0.01467	43990	0.055
46068	0.0643	44773	0.04611	44564	0.01667	44190	0.05667
46282	0.05718	45740	0.04611	44770	0.02789	44422	0.055
46496	0.04203	45956	0.07333	45736	0.03022	44639	0.045
46714	0.04548	46168	0.06278	45951	0.04156	45595	0.04167
46928	0.04561	46372	0.06111	46158	0.03767	45808	0.05833
47152	0.05194	46584	0.03611	46362	0.03267	46020	0.06167
47387	0.04467	46806	0.03278	46573	0.02344	46228	0.055
47596	0.03842	47019	0.03333	46795	0.02244	46441	0.03833
47799	0.04291	47246	0.03333	47008	0.02544	46659	0.04667
48016	0.04145	47483	0.02667	47233	0.02211	46862	0.05667
48266	0.04855	47683	0.01889	47456	0.02011	47094	0.06333
48466	0.042	47897	0.02	47659	0.01656	47316	0.05667
48685	0.05455	48111	0.01889	47862	0.022	47525	0.045
48910	0.06885	48353	0.02111	48081	0.02478	47725	0.045
49157	0.08288	48565	0.02222	48329	0.03156	47945	0.04
49431	0.07791	48779	0.03167	48535	0.02567	48159	0.04
49676	0.08588	48990	0.04611	48755	0.03	48395	0.03833
49931	0.0803	49223	0.05056	48972	0.03356	48607	0.04
50162	0.08806	49478	0.04667	49228	0.04611	48821	0.05833
50367	0.07279	49699	0.04778	49474	0.04844	49041	0.06333
50603	0.06906	49933	0.05167	49692	0.05289	49275	0.075
50862	0.05882	50164	0.05833	49921	0.046	49564	0.08167
51081	0.04603	50369	0.04833	50142	0.04678	49791	0.08667
51312	0.0393	50577	0.04111	50349	0.03989	50034	0.08667
51530	0.04691	50827	0.04389	50584	0.04078	50247	0.075
51746	0.07094	51050	0.04778	50831	0.03411	50449	0.08167
52025	0.08188	51279	0.04	51053	0.02556	50676	0.07333
52263	0.08606	51503	0.03278	51273	0.02256	50919	0.065
52487	0.07542	51715	0.03667	51497	0.02267	51130	0.04333
52746	0.11561	51947	0.04833	51703	0.03689	51356	0.04
52952	0.12058	52155	0.04833	51990	0.04111	51569	0.05333
53233	0.12273	52382	0.03944	52217	0.04856	51801	0.06167
53468	0.07991	52608	0.02778	52435	0.037	52011	0.06667
53709	0.07176	52834	0.04167	52655	0.05978	52238	0.05
53954	0.06815	53072	0.05056	52893	0.067	52456	0.04833
54235	0.06915	53307	0.06444	53166	0.07311	52697	0.07167
54494	0.06055	53521	0.04611	53396	0.05522	52913	0.08333
54743	0.06697	53754	0.04611	53628	0.04111	53186	0.09
54979	0.07333	54005	0.03444	53852	0.052	53416	0.07
55261	0.09512	54287	0.03333	54121	0.04078	53640	0.06667
55483	0.09327	54531	0.03222	54377	0.03722	53870	0.055
55756	0.08309	54776	0.03444	54625	0.024	54132	0.03667
56014	0.05518	55015	0.04222	54871	0.03422	54388	0.035
56276	0.04421	55290	0.04	55138	0.042	54642	0.045
56520	0.0543	55508	0.05944	55367	0.057	54888	0.065
57161	0.06858	55780	0.05222	55573	0.05511	55133	0.075
57587	0.10003	56032	0.04333	55838	0.04967	55357	0.08
57849	0.12361	56299	0.02389	56086	0.03078	55557	0.06833
58104	0.13918	56537	0.02667	56346	0.04467	55827	0.05667
58344	0.15573	57164	0.02333	56584	0.06778	56069	0.03333
58568	0.17494	57588	0.05	56797	0.08167	56329	0.03
59257	0.161	57845	0.07778	57168	0.07767	56573	0.04833
59469	0.15488	58071	0.1	57511	0.07311	56784	0.07167
59683	0.15909	58334	0.11056	57711	0.07411	57099	0.1
60620	0.24582	58557	0.17556	57950	0.07744	57383	0.085
61026	0.27388	58776	0.18333	58200	0.06344	57636	0.10167
62280	0.27376	59336	0.16556	58400	0.07656	57866	0.10667
63219	0.24085	59542	0.14722	58603	0.09067	58111	0.105
63481	0.20442	59937	0.16611	59032	0.09111	58337	0.11333
63945	0.16515	60612	0.24	59366	0.06933	58537	0.16
64333	0.10236	60925	0.26056	59575	0.07189	58768	0.21333
64713	0.103	61265	0.32444	59898	0.088	59287	0.18
65133	0.13655	61583	0.35556	60529	0.11522	59498	0.18333
65816	0.20073	62881	0.315	60882	0.13567	59705	0.28167
67522	0.16312	63201	0.26667	61372	0.13278	60013	0.37
67839	0.12	63401	0.21833	61685	0.11744	60452	0.325
68307	0.0843	63754	0.17944	62319	0.09556	60686	0.29333
68557	0.11424	64256	0.14444	62596	0.12578	60958	0.345
68961	0.11655	64620	0.12556	63118	0.13822	61433	0.33833
69777	0.12221	64935	0.17778	63318	0.12833	61699	0.29667
70210	0.11703	65330	0.255	63600	0.09111	62945	0.21667
70538	0.12315	65995	0.225	63825	0.08233	63299	0.245
71481	0.10285	67607	0.15722	64089	0.07611	63561	0.20167
71711	0.12439	67883	0.08389	64428	0.06278	63814	0.135
73274	0.12991	68375	0.10833	64710	0.04556	64112	0.11833
74940	0.1337	68587	0.17778	65021	0.04022	64364	0.07667
75165	0.10809	69452	0.20889	65257	0.05489	64666	0.09167
75374	0.11773	69789	0.30167	65515	0.06333	64968	0.08833
75950	0.11779	70213	0.32944	66035	0.08367	65195	0.135
76162	0.11936	70534	0.35667	66490	0.11067	65438	0.22167
76365	0.09939	71447	0.25056	67204	0.163	65728	0.22333
76571	0.10021	71678	0.24222	67421	0.13067	66008	0.26333
76804	0.11648	71935	0.22056	67659	0.08833	66523	0.25833
77033	0.15188	72203	0.24944	67902	0.03067	67196	0.35667
77294	0.15827	72964	0.23556	68324	0.03722	67412	0.29833
77545	0.14145	73240	0.24778	68531	0.03711	67652	0.195
77803	0.09091	73516	0.27611	68737	0.03378	67852	0.07833
78028	0.05755	73932	0.32722	69410	0.02544	68240	0.06167
78231	0.04394	74152	0.27333	69650	0.02222	68512	0.08667
78431	0.04067	74755	0.20778	69863	0.01533	68718	0.08167
78723	0.04679	75042	0.08833	70243	0.011	69389	0.07667
78860	0.04344	75244	0.15389	70450	0.015	69655	0.06
		75622	0.17556	70656	0.02067	69873	0.045
		75959	0.19444	70998	0.02278	70227	0.03833
		76168	0.12556	71444	0.02333	70434	0.03667
		76368	0.08222	71675	0.02	70640	0.04333
		76568	0.065	72995	0.03478	71017	0.04167
		76798	0.08056	74751	0.04011	71268	0.035
		77006	0.12111	75036	0.04089	71594	0.02667
		77263	0.13889	75249	0.04233	72080	0.05667
		77498	0.13222	75484	0.04633	73309	0.11333
		77725	0.10722	75934	0.04811	73690	0.15167
		77961	0.08	76137	0.04033	74125	0.15167
		78164	0.05	76340	0.02878	74325	0.13833
		78364	0.02389	76546	0.02933	74801	0.11667
		78653	0.02056	76749	0.02744	75082	0.105
		78825	0.02087	76992	0.04333	75286	0.11167
				77202	0.04889	75639	0.11333
				77436	0.04889	75958	0.11333
				77659	0.03322	76158	0.08167
				77865	0.01967	76361	0.07167
				78081	0.00922	76561	0.06667
				78281	0.00889	76785	0.07
				78571	0.01189	77003	0.08167
				78771	0.022	77231	0.09
				78884	0.02588	77474	0.08667
						77698	0.06167
						77925	0.04667
						78130	0.02167
						78330	0.03167
						78618	0.02333
						78807	0.03979
