# Supplementary material for: Comparative analysis of plastid genomes within the Campanulaceae and phylogenetic implications
Source: PLoS One. 2020 May 14;15(5):e0233167. doi: 10.1371/journal.pone.0233167 (PMC7224561; doi:10.1371/journal.pone.0233167)
Supplement: S2 Table — (XLSX) [file pone.0233167.s002.xlsx]

## Sheet: Sheet1
Table S2. ORFs (more than 300bp) showing in the plastid genomes.
Species	Region	Name	Start of location	End of location	Length	Direction
Cyananthus flavus	LSC	ORF 104 (frame 2)	57468	57776	309	reverse
		ORF 105 (frame 2)	54141	54461	321	reverse
		ORF 22 (frame 1)	97225	97554	330	forward
		ORF 110 (frame 1)	34483	34821	339	reverse
		ORF 119 (frame 1)	5629	6102	474	reverse
	IRa	ORF 82 (frame 3)	91094	91405	312	reverse
		ORF 19 (frame 1)	84277	84594	318	forward
		ORF 21 (frame 1)	96004	96327	324	forward
Cyclocodon parviflorus	LSC	ORF 119 (frame 3)	58791	59099	309	reverse
		ORF 113 (frame 3)	73560	73892	333	reverse
		ORF 5 (frame 2)	20027	20365	339	forward
		ORF 131 (frame 1)	5636	6001	366	reverse
		ORF 11 (frame 1)	46819	47511	693	forward
	IRa	ORF 99 (frame 3)	92682	92993	312	reverse
		ORF 30 (frame 3)	98724	99047	324	forward
		ORF 26 (frame 3)	85782	86147	366	forward
Codonopsis hongii	LSC	ORF 6 (frame 3)	22365	22682	318	forward
		ORF 122 (frame 3)	20969	21286	318	reverse
		ORF 126 (frame 3)	5372	5752	381	reverse
		ORF 108 (frame 3)	66326	66790	465	reverse
		ORF 104 (frame 3)	75728	76195	468	reverse
	IRa	ORF 26 (frame 1)	110143	110463	321	forward
		ORF 24 (frame 3)	100578	100901	324	forward
		ORF 85 (frame 1)	100750	101094	345	reverse
Platycodon grandiflorus	LSC	ORF 9 (frame 2)	39641	39955	315	forward
		ORF 100 (frame 1)	73443	73766	324	reverse
		ORF 120 (frame 2)	19943	20284	342	reverse
		ORF 15 (frame 2)	71267	71665	399	forward
		ORF 109 (frame 1)	51186	51791	606	reverse
	IRa	ORF 86 (frame 1)	93393	93698	306	reverse
		ORF 23 (frame 3)	99381	99704	324	forward
		ORF 96 (frame 1)	79734	80318	585	reverse
Codonopsis lanceolata	LSC	ORF 113 (frame 1)	46652	46951	300	reverse
		ORF 9 (frame 1)	37417	37812	396	forward
		ORF 119 (frame 1)	22259	22696	438	reverse
		ORF 99 (frame 2)	79903	80697	795	reverse
		ORF 9 (frame 1)	37417	37812	396	forward
		ORF 119 (frame 1)	22259	22696	438	reverse
	IRa	ORF 86 (frame 3)	94404	94715	312	reverse
		ORF 91 (frame 1)	87308	87625	318	reverse
		ORF 24 (frame 1)	100501	100824	324	forward
Codonopsis minima	LSC	ORF 113 (frame 1)	46781	47080	300	reverse
		ORF 122 (frame 1)	17273	17650	378	reverse
		ORF 104 (frame 3)	74955	75335	381	reverse
		ORF 8 (frame 1)	37528	37938	411	forward
		ORF 119 (frame 3)	22248	22685	438	reverse
		ORF 99 (frame 2)	80305	81015	711	reverse
	IRa	ORF 87 (frame 1)	94340	94651	312	reverse
		ORF 24 (frame 3)	100437	100760	324	forward
		ORF 82 (frame 3)	102615	102998	384	reverse
Adenophora remotiflora	LSC	ORF 19 (frame 3)	74565	74882	318	forward
		ORF 103 (frame 1)	42836	43153	318	reverse
		ORF 95 (frame 1)	54986	55333	348	reverse
		ORF 18 (frame 1)	74212	74580	369	forward
		ORF 102 (frame 2)	43138	43506	369	reverse
		ORF 115 (frame 2)	9010	9387	378	reverse
		ORF 15 (frame 3)	56154	56585	432	forward
		ORF 116 (frame 2)	6688	7197	510	reverse
		ORF 11 (frame 3)	23478	24245	768	forward
		ORF 29 (frame 1)	96856	97638	783	forward
		ORF 94 (frame 3)	58545	59339	795	reverse
	IRa	ORF 83 (frame 1)	108050	108427	378	reverse
		ORF 33 (frame 2)	115415	115741	327	forward
		ORF 78 (frame 3)	115518	115886	369	reverse
	SSC	ORF 70 (frame 1)	135542	135922	381	reverse
		ORF 42 (frame 2)	136613	137458	846	forward
		ORF 43 (frame 1)	137677	138543	867	forward
		ORF 44 (frame 2)	138752	139618	867	forward
Campanula punctata	LSC	ORF 13 (frame 3)	26979	27299	321	forward
		ORF 107 (frame 1)	45142	45468	327	reverse
		ORF 19 (frame 3)	57297	57659	363	forward
		ORF 98 (frame 3)	89522	89998	477	reverse
		ORF 20 (frame 1)	57712	58191	480	forward
		ORF 21 (frame 3)	61587	62261	675	forward
		ORF 14 (frame 2)	29951	30754	804	forward
		ORF 16 (frame 3)	37029	37832	804	forward
	IRa	ORF 84 (frame 3)	111185	111550	366	reverse
		ORF 83 (frame 2)	112185	112616	432	reverse
		ORF 40 (frame 3)	112638	113150	513	forward
Trachelium caeruleum	LSC	ORF 114 (frame 1)	9058	9363	306	reverse
		ORF 11 (frame 2)	28517	28828	312	forward
		ORF 12 (frame 3)	29016	29327	312	forward
		ORF 103 (frame 3)	37703	38017	315	reverse
		ORF 14 (frame 3)	30108	30428	321	forward
		ORF 1 (frame 3)	6765	7088	324	forward
		ORF 99 (frame 3)	43631	43957	327	reverse
		ORF 20 (frame 1)	59650	59985	336	forward
		ORF 21 (frame 1)	60040	60408	369	forward
		ORF 13 (frame 2)	29651	30064	414	forward
		ORF 18 (frame 2)	54866	55297	432	forward
		ORF 19 (frame 1)	55717	56493	777	forward
	IRa	ORF 40 (frame 2)	107969	108304	336	forward
		ORF 84 (frame 2)	108915	109280	366	reverse
		ORF 42 (frame 1)	109702	110007	306	forward
		ORF 41 (frame 3)	109203	109514	312	forward
Lobelia erinus	LSC	ORF 134 (frame 2)	32031	32528	498	reverse
		ORF 133 (frame 3)	32705	33268	564	reverse
		ORF 136 (frame 1)	26305	26661	357	reverse
		ORF 139 (frame 2)	3888	4256	369	reverse
	IRa	ORF 31 (frame 2)	102173	102496	324	forward
Cyphia crenata	LSC	ORF 113 (frame 3)	54436	54747	312	reverse
		ORF 8 (frame 2)	29360	29686	327	forward
		ORF 127 (frame 3)	23551	23916	366	reverse
	IRa	ORF 31 (frame 1)	102173	102496	324	forward
		ORF 119 (frame 1)	85845	86204	360	reverse
		ORF 159 (frame 3)	81834	82313	480	reverse
		ORF 89 (frame 2)	97052	97555	504	reverse
		ORF 180 (frame 2)	85153	85695	543	reverse
