# Supplementary material for: Comparative analysis of plastid genomes within the Campanulaceae and phylogenetic implications
Source: PLoS One. 2020 May 14;15(5):e0233167. doi: 10.1371/journal.pone.0233167 (PMC7224561; doi:10.1371/journal.pone.0233167)
Supplement: S3 Table — (XLSX) [file pone.0233167.s003.xlsx]

## Sheet: Sheet1
Table S3. Putative preferred codons in the Campanulaceae plastid genomes. RSCU = relative synonymous codon usage.
Adenophora remotiflora			Campanula punctata			Trachelium caeruleum			Platycodon grandiflorus			Codonopsis lanceolata			Codonopsi minima			Cyananthus flavus			Cyclocodon parviflorus			Codonopsis hongii			Lobelia erinus			Cyphia crenata
Codon(Amino Acid)	Count	RSCU	Codon(Amino Acid)	Count	RSCU	Codon(Amino Acid)	Count	RSCU	Codon(Amino Acid)	Count	RSCU	Codon(Amino Acid)	Count	RSCU	Codon(Amino Acid)	Count	RSCU	Codon(Amino Acid)	Count	RSCU	Codon(Amino Acid)	Count	RSCU	Codon(Amino Acid)	Count	RSCU	Codon(Amino Acid)	Count	RSCU	Codon(Amino Acid)	Count	RSCU
UUU(F)	1902	1.22	UUU(F)	1719	1.18	UUU(F)	1693	1.17	UUU(F)	1878	1.25	UUU(F)	1837	1.23	UUU(F)	1788	1.21	UUU(F)	1856	1.26	UUU(F)	1832	1.26	UUU(F)	1917	1.28	UUU(F)	1769	1.23	UUU(F)	1969	1.25
UUC(F)	1220	0.78	UUC(F)	1188	0.82	UUC(F)	1192	0.83	UUC(F)	1126	0.75	UUC(F)	1142	0.77	UUC(F)	1156	0.79	UUC(F)	1088	0.74	UUC(F)	1067	0.74	UUC(F)	1080	0.72	UUC(F)	1115	0.77	UUC(F)	1184	0.75
UUA(L)	1022	1.26	UUA(L)	956	1.25	UUA(L)	1025	1.35	UUA(L)	983	1.33	UUA(L)	1011	1.33	UUA(L)	997	1.33	UUA(L)	954	1.39	UUA(L)	1011	1.42	UUA(L)	1081	1.47	UUA(L)	874	1.2	UUA(L)	1087	1.43
UUG(L)	1028	1.27	UUG(L)	942	1.24	UUG(L)	939	1.23	UUG(L)	977	1.33	UUG(L)	1021	1.34	UUG(L)	986	1.31	UUG(L)	821	1.19	UUG(L)	888	1.25	UUG(L)	904	1.23	UUG(L)	910	1.25	UUG(L)	921	1.21
CUU(L)	993	1.23	CUU(L)	946	1.24	CUU(L)	868	1.14	CUU(L)	908	1.23	CUU(L)	926	1.22	CUU(L)	887	1.18	CUU(L)	870	1.27	CUU(L)	880	1.24	CUU(L)	913	1.24	CUU(L)	981	1.35	CUU(L)	973	1.28
CUC(L)	561	0.69	CUC(L)	529	0.69	CUC(L)	545	0.72	CUC(L)	515	0.7	CUC(L)	532	0.7	CUC(L)	532	0.71	CUC(L)	491	0.71	CUC(L)	466	0.66	CUC(L)	492	0.67	CUC(L)	540	0.74	CUC(L)	510	0.67
CUA(L)	778	0.96	CUA(L)	784	1.03	CUA(L)	756	0.99	CUA(L)	645	0.88	CUA(L)	689	0.9	CUA(L)	699	0.93	CUA(L)	641	0.93	CUA(L)	666	0.94	CUA(L)	682	0.93	CUA(L)	703	0.97	CUA(L)	708	0.93
CUG(L)	476	0.59	CUG(L)	414	0.54	CUG(L)	432	0.57	CUG(L)	394	0.53	CUG(L)	391	0.51	CUG(L)	405	0.54	CUG(L)	349	0.51	CUG(L)	346	0.49	CUG(L)	340	0.46	CUG(L)	362	0.5	CUG(L)	352	0.46
AUU(I)	1519	1.24	AUU(I)	1483	1.27	AUU(I)	1403	1.21	AUU(I)	1446	1.23	AUU(I)	1479	1.27	AUU(I)	1508	1.22	AUU(I)	1486	1.29	AUU(I)	1516	1.28	AUU(I)	1460	1.27	AUU(I)	1372	1.26	AUU(I)	1528	1.23
AUC(I)	893	0.73	AUC(I)	880	0.75	AUC(I)	876	0.76	AUC(I)	870	0.74	AUC(I)	768	0.66	AUC(I)	917	0.74	AUC(I)	839	0.73	AUC(I)	822	0.69	AUC(I)	821	0.72	AUC(I)	820	0.76	AUC(I)	832	0.67
AUA(I)	1256	1.03	AUA(I)	1141	0.98	AUA(I)	1197	1.03	AUA(I)	1210	1.03	AUA(I)	1252	1.07	AUA(I)	1283	1.04	AUA(I)	1134	0.98	AUA(I)	1222	1.03	AUA(I)	1163	1.01	AUA(I)	1064	0.98	AUA(I)	1368	1.1
AUG(M)	816	1	AUG(M)	767	1	AUG(M)	722	1	AUG(M)	735	1	AUG(M)	800	1	AUG(M)	823	1	AUG(M)	695	1	AUG(M)	664	1	AUG(M)	707	1	AUG(M)	712	1	AUG(M)	691	1
GUU(V)	706	1.32	GUU(V)	687	1.37	GUU(V)	591	1.21	GUU(V)	661	1.36	GUU(V)	686	1.35	GUU(V)	630	1.25	GUU(V)	682	1.44	GUU(V)	666	1.33	GUU(V)	715	1.43	GUU(V)	669	1.32	GUU(V)	688	1.37
GUC(V)	469	0.88	GUC(V)	422	0.84	GUC(V)	420	0.86	GUC(V)	409	0.84	GUC(V)	402	0.79	GUC(V)	405	0.8	GUC(V)	357	0.75	GUC(V)	395	0.79	GUC(V)	389	0.78	GUC(V)	403	0.8	GUC(V)	370	0.73
GUA(V)	605	1.13	GUA(V)	571	1.14	GUA(V)	577	1.18	GUA(V)	560	1.15	GUA(V)	582	1.15	GUA(V)	633	1.26	GUA(V)	523	1.1	GUA(V)	596	1.19	GUA(V)	563	1.12	GUA(V)	593	1.17	GUA(V)	637	1.26
GUG(V)	360	0.67	GUG(V)	322	0.64	GUG(V)	360	0.74	GUG(V)	320	0.66	GUG(V)	356	0.7	GUG(V)	345	0.69	GUG(V)	335	0.71	GUG(V)	341	0.68	GUG(V)	336	0.67	GUG(V)	355	0.7	GUG(V)	320	0.64
UCU(S)	1021	1.45	UCU(S)	922	1.33	UCU(S)	891	1.37	UCU(S)	989	1.5	UCU(S)	935	1.46	UCU(S)	880	1.42	UCU(S)	925	1.47	UCU(S)	982	1.54	UCU(S)	1005	1.51	UCU(S)	940	1.48	UCU(S)	933	1.44
UCC(S)	570	0.81	UCC(S)	588	0.85	UCC(S)	578	0.89	UCC(S)	699	1.06	UCC(S)	663	1.04	UCC(S)	631	1.02	UCC(S)	603	0.96	UCC(S)	623	0.97	UCC(S)	630	0.95	UCC(S)	656	1.04	UCC(S)	643	0.99
UCA(S)	971	1.38	UCA(S)	928	1.33	UCA(S)	863	1.33	UCA(S)	681	1.03	UCA(S)	772	1.21	UCA(S)	782	1.26	UCA(S)	742	1.18	UCA(S)	782	1.22	UCA(S)	811	1.22	UCA(S)	782	1.23	UCA(S)	765	1.18
UCG(S)	542	0.77	UCG(S)	568	0.82	UCG(S)	530	0.82	UCG(S)	527	0.8	UCG(S)	481	0.75	UCG(S)	470	0.76	UCG(S)	522	0.83	UCG(S)	480	0.75	UCG(S)	509	0.77	UCG(S)	534	0.84	UCG(S)	446	0.69
CCU(P)	587	1.11	CCU(P)	540	1.07	CCU(P)	450	1	CCU(P)	532	1.11	CCU(P)	490	1.06	CCU(P)	493	1.09	CCU(P)	491	1.13	CCU(P)	546	1.18	CCU(P)	552	1.18	CCU(P)	537	1.05	CCU(P)	480	1.05
CCC(P)	491	0.93	CCC(P)	455	0.9	CCC(P)	462	1.03	CCC(P)	479	1	CCC(P)	429	0.93	CCC(P)	388	0.86	CCC(P)	389	0.9	CCC(P)	412	0.89	CCC(P)	426	0.91	CCC(P)	488	0.95	CCC(P)	459	1.01
CCA(P)	628	1.18	CCA(P)	632	1.25	CCA(P)	535	1.19	CCA(P)	562	1.17	CCA(P)	540	1.17	CCA(P)	528	1.17	CCA(P)	525	1.21	CCA(P)	541	1.17	CCA(P)	561	1.2	CCA(P)	633	1.24	CCA(P)	565	1.24
CCG(P)	414	0.78	CCG(P)	388	0.77	CCG(P)	352	0.78	CCG(P)	352	0.73	CCG(P)	383	0.83	CCG(P)	394	0.87	CCG(P)	332	0.76	CCG(P)	353	0.76	CCG(P)	329	0.7	CCG(P)	386	0.76	CCG(P)	320	0.7
ACU(T)	634	1.18	ACU(T)	680	1.3	ACU(T)	566	1.2	ACU(T)	601	1.27	ACU(T)	593	1.28	ACU(T)	551	1.13	ACU(T)	605	1.28	ACU(T)	568	1.26	ACU(T)	627	1.27	ACU(T)	526	1.21	ACU(T)	546	1.17
ACC(T)	469	0.87	ACC(T)	440	0.84	ACC(T)	410	0.87	ACC(T)	466	0.98	ACC(T)	413	0.89	ACC(T)	488	1	ACC(T)	446	0.94	ACC(T)	393	0.87	ACC(T)	468	0.95	ACC(T)	403	0.93	ACC(T)	469	1
ACA(T)	643	1.19	ACA(T)	578	1.11	ACA(T)	581	1.23	ACA(T)	521	1.1	ACA(T)	536	1.16	ACA(T)	583	1.19	ACA(T)	545	1.15	ACA(T)	559	1.24	ACA(T)	547	1.11	ACA(T)	509	1.17	ACA(T)	552	1.18
ACG(T)	409	0.76	ACG(T)	393	0.75	ACG(T)	335	0.71	ACG(T)	308	0.65	ACG(T)	307	0.66	ACG(T)	334	0.68	ACG(T)	297	0.63	ACG(T)	289	0.64	ACG(T)	333	0.67	ACG(T)	302	0.69	ACG(T)	305	0.65
GCU(A)	448	1.12	GCU(A)	465	1.3	GCU(A)	414	1.19	GCU(A)	383	1.17	GCU(A)	430	1.23	GCU(A)	458	1.26	GCU(A)	431	1.24	GCU(A)	472	1.29	GCU(A)	481	1.27	GCU(A)	405	1.16	GCU(A)	388	1.22
GCC(A)	363	0.9	GCC(A)	327	0.91	GCC(A)	334	0.96	GCC(A)	328	1	GCC(A)	324	0.92	GCC(A)	330	0.91	GCC(A)	307	0.88	GCC(A)	331	0.91	GCC(A)	353	0.93	GCC(A)	305	0.87	GCC(A)	294	0.92
GCA(A)	490	1.22	GCA(A)	402	1.12	GCA(A)	407	1.17	GCA(A)	383	1.17	GCA(A)	384	1.09	GCA(A)	408	1.12	GCA(A)	391	1.13	GCA(A)	407	1.12	GCA(A)	420	1.11	GCA(A)	419	1.2	GCA(A)	361	1.13
GCG(A)	304	0.76	GCG(A)	239	0.67	GCG(A)	240	0.69	GCG(A)	219	0.67	GCG(A)	265	0.76	GCG(A)	259	0.71	GCG(A)	261	0.75	GCG(A)	250	0.68	GCG(A)	260	0.69	GCG(A)	269	0.77	GCG(A)	230	0.72
UAU(Y)	1110	1.3	UAU(Y)	1200	1.36	UAU(Y)	1165	1.33	UAU(Y)	1194	1.38	UAU(Y)	1222	1.36	UAU(Y)	1146	1.34	UAU(Y)	1233	1.39	UAU(Y)	1247	1.4	UAU(Y)	1205	1.35	UAU(Y)	1050	1.35	UAU(Y)	1481	1.41
UAC(Y)	599	0.7	UAC(Y)	564	0.64	UAC(Y)	585	0.67	UAC(Y)	542	0.62	UAC(Y)	575	0.64	UAC(Y)	562	0.66	UAC(Y)	542	0.61	UAC(Y)	530	0.6	UAC(Y)	576	0.65	UAC(Y)	506	0.65	UAC(Y)	625	0.59
UAA(*)	987	1.11	UAA(*)	852	1.06	UAA(*)	1019	1.1	UAA(*)	947	1.18	UAA(*)	872	1.14	UAA(*)	984	1.17	UAA(*)	944	1.13	UAA(*)	977	1.24	UAA(*)	863	1.19	UAA(*)	927	1.13	UAA(*)	1075	1.33
UAG(*)	777	0.87	UAG(*)	711	0.89	UAG(*)	816	0.88	UAG(*)	684	0.85	UAG(*)	697	0.91	UAG(*)	732	0.87	UAG(*)	735	0.88	UAG(*)	646	0.82	UAG(*)	610	0.84	UAG(*)	743	0.9	UAG(*)	644	0.8
CAU(H)	734	1.35	CAU(H)	653	1.32	CAU(H)	689	1.36	CAU(H)	666	1.37	CAU(H)	640	1.34	CAU(H)	630	1.35	CAU(H)	659	1.39	CAU(H)	676	1.39	CAU(H)	689	1.35	CAU(H)	717	1.37	CAU(H)	770	1.41
CAC(H)	353	0.65	CAC(H)	339	0.68	CAC(H)	324	0.64	CAC(H)	304	0.63	CAC(H)	317	0.66	CAC(H)	302	0.65	CAC(H)	291	0.61	CAC(H)	294	0.61	CAC(H)	328	0.65	CAC(H)	332	0.63	CAC(H)	323	0.59
CAA(Q)	995	1.38	CAA(Q)	1059	1.41	CAA(Q)	1041	1.41	CAA(Q)	921	1.41	CAA(Q)	908	1.38	CAA(Q)	842	1.36	CAA(Q)	854	1.43	CAA(Q)	903	1.39	CAA(Q)	981	1.43	CAA(Q)	903	1.4	CAA(Q)	890	1.38
CAG(Q)	448	0.62	CAG(Q)	448	0.59	CAG(Q)	440	0.59	CAG(Q)	386	0.59	CAG(Q)	404	0.62	CAG(Q)	396	0.64	CAG(Q)	341	0.57	CAG(Q)	400	0.61	CAG(Q)	392	0.57	CAG(Q)	384	0.6	CAG(Q)	403	0.62
AAU(N)	1571	1.36	AAU(N)	1608	1.38	AAU(N)	1537	1.36	AAU(N)	1453	1.37	AAU(N)	1566	1.42	AAU(N)	1407	1.35	AAU(N)	1445	1.37	AAU(N)	1475	1.39	AAU(N)	1496	1.41	AAU(N)	1230	1.34	AAU(N)	1688	1.42
AAC(N)	747	0.64	AAC(N)	715	0.62	AAC(N)	721	0.64	AAC(N)	662	0.63	AAC(N)	638	0.58	AAC(N)	673	0.65	AAC(N)	666	0.63	AAC(N)	642	0.61	AAC(N)	620	0.59	AAC(N)	605	0.66	AAC(N)	694	0.58
AAA(K)	2304	1.34	AAA(K)	2143	1.31	AAA(K)	2064	1.32	AAA(K)	1834	1.32	AAA(K)	1859	1.35	AAA(K)	1937	1.3	AAA(K)	1810	1.35	AAA(K)	1839	1.35	AAA(K)	1917	1.38	AAA(K)	1731	1.25	AAA(K)	1889	1.37
AAG(K)	1141	0.66	AAG(K)	1131	0.69	AAG(K)	1061	0.68	AAG(K)	938	0.68	AAG(K)	901	0.65	AAG(K)	1052	0.7	AAG(K)	879	0.65	AAG(K)	894	0.65	AAG(K)	858	0.62	AAG(K)	1041	0.75	AAG(K)	876	0.63
GAU(D)	991	1.32	GAU(D)	1067	1.37	GAU(D)	859	1.31	GAU(D)	833	1.34	GAU(D)	881	1.36	GAU(D)	806	1.33	GAU(D)	833	1.4	GAU(D)	926	1.43	GAU(D)	903	1.36	GAU(D)	829	1.37	GAU(D)	940	1.44
GAC(D)	511	0.68	GAC(D)	488	0.63	GAC(D)	452	0.69	GAC(D)	410	0.66	GAC(D)	415	0.64	GAC(D)	403	0.67	GAC(D)	361	0.6	GAC(D)	371	0.57	GAC(D)	422	0.64	GAC(D)	377	0.63	GAC(D)	364	0.56
GAA(E)	1394	1.36	GAA(E)	1437	1.31	GAA(E)	1321	1.38	GAA(E)	1029	1.31	GAA(E)	1321	1.38	GAA(E)	1182	1.39	GAA(E)	1238	1.44	GAA(E)	1187	1.33	GAA(E)	1312	1.38	GAA(E)	1162	1.37	GAA(E)	1150	1.33
GAG(E)	660	0.64	GAG(E)	764	0.69	GAG(E)	596	0.62	GAG(E)	546	0.69	GAG(E)	594	0.62	GAG(E)	513	0.61	GAG(E)	480	0.56	GAG(E)	592	0.67	GAG(E)	596	0.62	GAG(E)	530	0.63	GAG(E)	575	0.67
UGU(C)	503	1.1	UGU(C)	534	1.18	UGU(C)	491	1.14	UGU(C)	596	1.16	UGU(C)	509	1.16	UGU(C)	510	1.17	UGU(C)	571	1.13	UGU(C)	627	1.28	UGU(C)	466	1.12	UGU(C)	525	1.11	UGU(C)	528	1.14
UGC(C)	415	0.9	UGC(C)	371	0.82	UGC(C)	374	0.86	UGC(C)	428	0.84	UGC(C)	371	0.84	UGC(C)	364	0.83	UGC(C)	441	0.87	UGC(C)	354	0.72	UGC(C)	366	0.88	UGC(C)	417	0.89	UGC(C)	398	0.86
UGA(*)	911	1.02	UGA(*)	847	1.05	UGA(*)	952	1.02	UGA(*)	777	0.97	UGA(*)	730	0.95	UGA(*)	810	0.96	UGA(*)	832	0.99	UGA(*)	737	0.94	UGA(*)	708	0.97	UGA(*)	794	0.97	UGA(*)	705	0.87
UGG(W)	695	1	UGG(W)	732	1	UGG(W)	629	1	UGG(W)	583	1	UGG(W)	673	1	UGG(W)	624	1	UGG(W)	609	1	UGG(W)	635	1	UGG(W)	567	1	UGG(W)	616	1	UGG(W)	649	1
CGU(R)	349	0.62	CGU(R)	328	0.59	CGU(R)	288	0.54	CGU(R)	305	0.65	CGU(R)	339	0.69	CGU(R)	324	0.67	CGU(R)	326	0.64	CGU(R)	334	0.71	CGU(R)	384	0.79	CGU(R)	325	0.65	CGU(R)	306	0.66
CGC(R)	212	0.37	CGC(R)	257	0.46	CGC(R)	224	0.42	CGC(R)	251	0.54	CGC(R)	207	0.42	CGC(R)	212	0.44	CGC(R)	193	0.38	CGC(R)	198	0.42	CGC(R)	213	0.44	CGC(R)	238	0.48	CGC(R)	224	0.48
CGA(R)	579	1.02	CGA(R)	582	1.05	CGA(R)	570	1.07	CGA(R)	499	1.07	CGA(R)	504	1.03	CGA(R)	458	0.94	CGA(R)	505	0.99	CGA(R)	541	1.14	CGA(R)	523	1.08	CGA(R)	545	1.09	CGA(R)	503	1.08
CGG(R)	400	0.71	CGG(R)	390	0.7	CGG(R)	358	0.67	CGG(R)	337	0.72	CGG(R)	353	0.72	CGG(R)	369	0.76	CGG(R)	336	0.66	CGG(R)	342	0.72	CGG(R)	297	0.61	CGG(R)	374	0.75	CGG(R)	325	0.7
AGU(S)	628	0.89	AGU(S)	694	1	AGU(S)	591	0.91	AGU(S)	608	0.92	AGU(S)	581	0.91	AGU(S)	564	0.91	AGU(S)	548	0.87	AGU(S)	584	0.91	AGU(S)	591	0.89	AGU(S)	498	0.79	AGU(S)	674	1.04
AGC(S)	483	0.69	AGC(S)	472	0.68	AGC(S)	441	0.68	AGC(S)	456	0.69	AGC(S)	407	0.64	AGC(S)	395	0.64	AGC(S)	445	0.71	AGC(S)	384	0.6	AGC(S)	439	0.66	AGC(S)	391	0.62	AGC(S)	432	0.67
AGA(R)	1198	2.12	AGA(R)	1153	2.08	AGA(R)	1174	2.21	AGA(R)	900	1.93	AGA(R)	946	1.94	AGA(R)	1017	2.09	AGA(R)	1116	2.19	AGA(R)	954	2.01	AGA(R)	971	2	AGA(R)	1000	2.01	AGA(R)	926	1.98
AGG(R)	658	1.16	AGG(R)	622	1.12	AGG(R)	570	1.07	AGG(R)	510	1.09	AGG(R)	580	1.19	AGG(R)	543	1.11	AGG(R)	586	1.15	AGG(R)	473	1	AGG(R)	531	1.09	AGG(R)	508	1.02	AGG(R)	515	1.1
GGU(G)	468	0.87	GGU(G)	495	0.94	GGU(G)	472	0.89	GGU(G)	442	0.95	GGU(G)	445	0.91	GGU(G)	477	0.91	GGU(G)	462	0.94	GGU(G)	499	1.01	GGU(G)	508	0.97	GGU(G)	457	0.95	GGU(G)	461	0.98
GGC(G)	383	0.71	GGC(G)	359	0.68	GGC(G)	330	0.62	GGC(G)	300	0.64	GGC(G)	324	0.66	GGC(G)	339	0.65	GGC(G)	332	0.68	GGC(G)	313	0.64	GGC(G)	326	0.62	GGC(G)	323	0.67	GGC(G)	300	0.64
GGA(G)	768	1.43	GGA(G)	706	1.34	GGA(G)	785	1.49	GGA(G)	625	1.34	GGA(G)	665	1.35	GGA(G)	714	1.37	GGA(G)	659	1.34	GGA(G)	657	1.33	GGA(G)	772	1.47	GGA(G)	651	1.36	GGA(G)	637	1.35
GGG(G)	535	0.99	GGG(G)	551	1.04	GGG(G)	526	1	GGG(G)	495	1.06	GGG(G)	530	1.08	GGG(G)	557	1.07	GGG(G)	511	1.04	GGG(G)	502	1.02	GGG(G)	488	0.93	GGG(G)	487	1.02	GGG(G)	483	1.03
