# Supplementary material for: Comparative analysis of plastid genomes within the Campanulaceae and phylogenetic implications
Source: PLoS One. 2020 May 14;15(5):e0233167. doi: 10.1371/journal.pone.0233167 (PMC7224561; doi:10.1371/journal.pone.0233167)
Supplement: S4 Table — (XLSX) [file pone.0233167.s004.xlsx]

## Sheet: Sheet1
S4 Table. Dispersed repeats found in the plastomes.
The repeats distribution in Cyananthus flavus plastid genome													The repeats distribution in Cyclocodon parviflorus plastid genome													The repeats distribution in Codonopsis hongii chloroplast genome													The repeats distribution in Platycodon grandiflorus plastid genome
	Length of 1st repeat	Starting position of the 1st repeat	Direction	Length of the 2nd repeat	Starting position of the 2nd repeat	Distance between the repeats	Evalue	Location A	Region A	Location B	Region B			Length of 1st repeat	Starting position of the 1st repeat	Direction	Length of the 2nd repeat	Starting position of the 2nd repeat	Distance between the repeats	Evalue	Location A	Region A	Location B	Region B			Length of 1st repeat	Starting position of the 1st repeat	Direction	Length of the 2nd repeat	Starting position of the 2nd repeat	Distance between the repeats	Evalue	Location A	Region A	Location B	Region B			Length of 1st repeat	Starting position of the 1st repeat	Direction	Length of the 2nd repeat	Starting position of the 2nd repeat	Distance between the repeats	Evalue	Location A	Region A	Location B
Forward repeats	233	74457	F	233	84154	-1	1.69e-128	trnL UAA-trnV UAC	LSC/IGS	rpl2-trnI CAU	LSC/IGS		Forward repeats	125	109932	F	125	109998	0	2.6e-66	ycf1	IR/CDS	ycf1	IR/CDS		Forward repeats	309	27092	F	309	109892	-1	4.14e-174	trnC GCA-rpoB	LSC/IGS	trnN GUU-ycf1	IR/IGS		Forward repeats	237	51200	F	237	79748	-1	6.86e-131	trnM CAU-atpI	LSC/IGS	rpl36-rps8
	144	113041	F	144	113089	0	9.29e-78	ycf1	IR/CDS	ycf1	IR/CDS			114	114189	F	114	114243	0	1.09e-59	ycf1	IR/CDS	ycf1	IR/CDS			235	65878	F	235	77756	-1	1.12e-129	psbB-trnV UAC	LSC/IGS	clpP	LSC/Intron			213	63734	F	213	86323	0	2.72e-119	rpoB-psbK	LSC/ IGS	rpl2-trnI CAU
	117	75566	F	117	83960	-1	5.87e-59	trnV UAC-trnF GAA	LSC/IGS	rpl2	LSC/CDS			112	85909	F	112	85966	0	1.74e-58	rpl2-trnI CAU	IR/IGS	rpl2-trnI CAU	IR/IGS			169	65823	F	169	77701	-1	4.4e-90	psbB-trnV UAC	LSC/IGS	clpP	LSC/Intron			217	51907	F	217	80435	-1	6.91e-119	trnM CAU-atpI	LSC/IGS	rpl36-rps8
	109	61272	F	109	61329	-1	3.59e-54	rps12-clpP	LSC/IGS	rps12-clpP	LSC/IGS			77	85896	F	77	86067	-1	4.76e-35	rpl2-trnI CAU	IR/IGS	rpl2-trnI CAU	IR/IGS			147	112946	F	147	113207	-1	6.73e-77	ycf1	IR/CDS	ycf1	IR/CDS			183	50922	F	183	62490	-1	1.72e-98	trnM CAU-atpI	LSC/IGS	rpoB
	103	112299	F	103	112323	0	4.49e-53	ycf1	IR/CDS	ycf1	IR/CDS			69	111320	F	69	111410	0	1.35e-32	ycf1	IR/CDS	ycf1	IR/CDS			120	65993	F	120	77871	0	2.75e-63	psbB-trnV UAC	LSC/IGS	clpP	LSC/Intron			163	51169	F	163	79717	-1	1.68e-86	trnM CAU-atpI	LSC/IGS	rpl36-rps8
	107	109115	F	107	109142	-1	5.63e-53	ycf1	IR/CDS	ycf1	IR/CDS			69	111338	F	69	111356	0	1.35e-32	ycf1	IR/CDS	ycf1	IR/CDS			121	5742	F	121	5782	-1	2.49e-61	rps16-trnT UGU	LSC/IGS	rps16-trnT UGU	LSC/IGS			144	50961	F	144	62529	0	9.47e-78	trnM CAU-atpI	LSC/IGS	rpoB
	101	7019	F	101	7396	-1	2.18e-49	trnE UUC	LSC/IGS	trnE UUC	LSC/IGS			67	111268	F	67	111376	0	2.16e-31	ycf1	IR/CDS	ycf1	IR/CDS			121	27406	F	121	110206	-1	2.49e-61	rpoB	LSC/IGS	trnN GUU-ycf1	IR/IGS			104	51333	F	104	79881	0	1.14e-53	trnM CAU-atpI	LSC/IGS	rpl36-rps8
	96	113041	F	96	113137	0	7.36e-49	ycf1	IR/CDS	ycf1	IR/CDS			68	32703	F	68	47653	-1	1.1e-29	rpoB	LSC/CDS	trnQ UUG-trnM CAU	LSC/IGS			114	27528	F	114	110328	-1	3.85e-57	rpoB	LSC/IGS	trnN GUU-ycf1	IR/IGS			103	33841	F	103	33931	-1	1.41e-50	trnN GUU-trnQ UUG	LSC/IGS	trnN GUU-trnQ UUG
	97	109083	F	97	109245	-1	5.35e-47	ycf1	IR/CDS	ycf1	IR/CDS			64	85966	F	64	86080	-1	2.65e-27	rpl2-trnI CAU	IR/IGS	rpl2-trnI CAU	IR/IGS			109	22010	F	109	64987	-1	3.77e-54	trnT GGU-trnM CAU	LSC/IGS	psbB-trnV UAC	LSC/IGS			91	108615	F	91	108637	0	7.68e-46	trnN GUU-ycf1	IR/IGS	trnN GUU-ycf1
	88	54451	F	88	54583	0	4.82e-44	psbK-trnQ UUG	LSC/IGS	trnQ UUG-psbE	LSC/IGS			60	114189	F	60	114297	0	3.54e-27	ycf1	IR/CDS	ycf1	IR/CDS			95	113009	F	95	113297	0	3.09e-48	ycf1	IR/CDS	ycf1	IR/CDS			88	111887	F	88	111977	0	4.92e-44	ycf1	IR/CDS	ycf1
	92	84412	F	92	84469	-1	5.2e-44	rpl2-trnI CAU	LSC/IGS	rpl2-trnI CAU	LSC/IGS			59	109932	F	59	110064	0	1.41e-26	ycf1	IR/CDS	ycf1	IR/CDS			93	112946	F	93	113036	0	4.95e-47	ycf1	IR/CDS	ycf1	IR/CDS			87	33252	F	87	108149	0	1.97e-43	trnC GCA-trnN GUU	LSC/IGS	trnN GUU-ycf1
	83	7225	F	83	7290	-1	1.23e-38	trnE UUC	LSC/IGS	trnE UUC	LSC/IGS			57	113874	F	57	114126	0	2.26e-25	ycf1	IR/CDS	ycf1	IR/CDS			91	112973	F	91	113171	0	7.92e-46	ycf1	IR/CDS	ycf1	IR/CDS			91	5748	F	91	5802	-1	2.1e-43	rps16-trnT GGU	LSC/IGS	rps16-trnT GGU
	79	7054	F	79	7314	0	1.26e-38	trnE UUC	LSC/IGS	trnE UUC	LSC/IGS			60	111374	F	60	111428	-1	6.37e-25	ycf1	IR/CDS	ycf1	IR/CDS			91	113002	F	91	113263	0	7.92e-46	ycf1	IR/CDS	ycf1	IR/CDS			79	111878	F	79	111950	0	1.29e-38	ycf1	IR/CDS	ycf1
	79	112299	F	79	112347	0	1.26e-38	ycf1	IR/CDS	ycf1	IR/CDS			56	79614	F	56	79670	0	9.06e-25	rpl36-rps8	LSC/IGS	rpl36-rps8	LSC/IGS			93	113036	F	93	113207	-1	1.38e-44	ycf1	IR/CDS	ycf1	IR/CDS			82	33445	F	82	33496	-1	4.95e-38	trnN GUU-trnQ UUG	LSC/IGS	trnN GUU-trnQ UUG
	80	109100	F	80	109154	-1	-1	ycf1	IR/CDS	ycf1	IR/CDS			55	85909	F	55	86023	0	3.62e-24	rpl2-trnI CAU	IR/IGS	rpl2-trnI CAU	IR/IGS			91	113171	F	91	113234	-1	2.16e-43	ycf1	IR/CDS	ycf1	IR/CDS			78	51439	F	78	79987	0	5.15e-38	trnM CAU-atpI	LSC/IGS	rpl36-rps8
	79	7314	F	79	7431	-1	3e-36	trnE UUC-psbD	LSC/IGS	trnE UUC-psbD	LSC/IGS			58	111268	F	58	111430	-1	9.85e-24	ycf1	IR/CDS	ycf1	IR/CDS			85	27316	F	85	110116	0	3.24e-42	trnC GCA-rpoB	LSC/IGS	trnN GUU-ycf1	IR/IGS			79	5617	F	79	5842	-1	3.05e-36	rps16-trnT GGU	LSC/IGS	rps16-trnT GGU
	74	108712	F	74	108784	0	1.29e-35	ycf1	IR/CDS	ycf1	IR/CDS			57	113936	F	57	114146	-1	3.87e-23	ycf1	IR/CDS	ycf1	IR/CDS			84	113270	F	84	113297	0	1.3e-41	ycf1	IR/CDS	ycf1	IR/CDS			73	33871	F	73	33961	0	5.28e-35	trnN GUU-trnQ UUG	LSC/IGS	trnN GUU-trnQ UUG
	77	7160	F	77	7433	-1	4.67e-35	trnE UUC-psbD	LSC/IGS	trnE UUC-psbD	LSC/IGS			56	115828	F	56	115885	-1	1.52e-22	rps14	IR/CDS	rps14	IR/CDS			80	116632	F	80	116653	0	3.32e-39	ycf1	IR/CDS	ycf1	IR/CDS			76	5617	F	76	5788	-1	1.88e-34	rps16-trnT GGU	LSC/IGS	rps16-trnT GGU
	77	54230	F	77	54365	-1	4.67e-35	psbK-trnQ UUG	LSC/IGS	psbK-trnQ UUG	LSC/IGS			55	86023	F	55	86080	-1	5.98e-22	rpl2-trnI CAU	IR/IGS	rpl2-trnI CAU	IR/IGS			81	5742	F	81	5822	-1	2.02e-37	rps16-trnT UGU	LSC/IGS	rps16-trnT UGU	LSC/IGS			76	71023	F	76	79690	-1	1.88e-34	atpH-psbB	LSC/IGS	rpl36-rps8
	70	7056	F	70	7160	-1	6.96e-31	trnE UUC-psbD	LSC/IGS	trnE UUC-psbD	LSC/IGS			51	111338	F	51	111374	0	9.27e-22	ycf1	IR/CDS	ycf1	IR/CDS			81	27496	F	81	110296	-1	2.02e-37	rpoB	LSC/IGS	trnN GUU-ycf1	IR/IGS			70	111959	F	70	111977	0	3.38e-33	ycf1	IR/CDS	ycf1
	70	7160	F	70	7316	-1	6.96e-31	trnE UUC-psbD	LSC/IGS	trnE UUC-psbD	LSC/IGS			51	111356	F	51	111428	0	9.27e-22	ycf1	IR/CDS	ycf1	IR/CDS			76	116548	F	76	116611	0	8.5e-37	ycf1	IR/CDS	ycf1	IR/CDS			69	108615	F	69	108659	0	1.35e-32	trnN GUU-ycf1	IR/IGS	trnN GUU-ycf1
	65	109142	F	65	109277	-1	6.62e-28	ycf1	IR/CDS	ycf1	IR/CDS			53	114100	F	53	114142	-1	9.21e-21	ycf1	IR/CDS	ycf1	IR/CDS			76	6546	F	76	66846	-1	1.94e-34	rps16-trnT UGU	LSC/IGS	psbB-trnV UAC	LSC/IGS			70	70924	F	70	79593	-1	7.09e-31	atpH-psbB	LSC/IGS	rpl36-rps8
	65	109169	F	65	109277	-1	6.62e-28	ycf1	IR/CDS	ycf1	IR/CDS			50	111268	F	50	111340	-1	5.56e-19	ycf1	IR/CDS	ycf1	IR/CDS			72	6763	F	72	67055	0	2.18e-34	rps16-trnT UGU	LSC/IGS	psbB-trnV UAC	LSC/IGS			65	51850	F	65	80377	0	3.46e-30	trnM CAU-atpI	LSC/IGS	rpl36-rps8
	63	84369	F	63	84405	-1	1.03e-26	rpl2-trnI CAU	LSC/IGS	rpl2-trnI CAU	LSC/IGS			50	111268	F	50	111358	-1	5.56e-19	ycf1	IR/CDS	ycf1	IR/CDS			75	22147	F	75	65120	-1	7.65e-34	trnM CAU-trnE UUC	LSC/IGS	psbB-trnV UAC	LSC/IGS			68	114526	F	68	114568	-1	1.1e-29	ycf1	IR/CDS	ycf1
	63	112916	F	63	112982	-1	1.03e-26	ycf1	IR/CDS	ycf1	IR/CDS		Palindromic repeats	341	31192	P	341	85543	-1	2.4e-193	rps4-rpoB	LSC/IGS	rpl2-trnI CAU	IR/IGS			68	112946	F	68	113324	0	5.57e-32	ycf1	IR/CDS	ycf1	IR/CDS			67	5650	F	67	5875	-1	4.35e-29	rps16-trnT GGU	LSC/IGS	rps16-trnT GGU
	58	110116	F	58	110161	0	5.56e-26	ycf1	IR/CDS	ycf1	IR/CDS			121	46553	P	121	96068	-1	2.42e-61	trnQ UUG-trnM CAU	LSC/IGS	ndhB-rps7	LSC/IGS			71	113082	F	71	113154	-1	1.85e-31	ycf1	IR/CDS	ycf1	IR/CDS			67	51691	F	67	80218	-1	4.35e-29	trnM CAU-atpI	LSC/IGS	rpl36-rps8
	59	7054	F	59	7249	-1	2.46e-24	trnE UUC-psbD	LSC/IGS	trnE UUC-psbD	LSC/IGS			99	7202	P	99	46129	-1	3.48e-48	trnK UUU-trnQ UUG	LSC/IGS	trnC GCA-trnQ UUG	LSC/IGS			67	22240	F	67	65222	0	2.23e-31	trnM CAU-trnE UUC	LSC/IGS	psbB-trnV UAC	LSC/IGS			64	51524	F	64	80072	-1	2.66e-27	trnM CAU-atpI	LSC/IGS	rpl36-rps8
	59	7249	F	59	7431	-1	2.46e-24	trnE UUC-psbD	LSC/IGS	trnE UUC-psbD	LSC/IGS			99	46129	P	99	71518	-1	3.48e-48	trnK UUU-trnQ UUG	LSC/IGS	trnQ UUG-psbB	LSC/IGS			66	113063	F	66	113171	0	8.92e-31	ycf1	IR/CDS	ycf1	IR/CDS			60	111941	F	60	112049	0	3.54e-27	ycf1	IR/CDS	ycf1
	59	84373	F	59	84466	-1	2.46e-24	rpl2-trnI CAU	LSC/IGS	rpl2-trnI CAU	LSC/IGS			91	46583	P	91	96068	0	7.67e-46	trnQ UUG-trnM CAU	LSC/IGS	ndhB-rps7	LSC/IGS			69	6654	F	69	66947	-1	2.88e-30	rps16-trnT UGU	LSC/IGS	psbB-trnV UAC	LSC/IGS			63	111652	F	63	111697	-1	1.05e-26	ycf1	IR/CDS	ycf1
	55	112299	F	55	112371	0	3.56e-24	ycf1	IR/CDS	ycf1	IR/CDS			84	7049	P	84	46289	-1	3.17e-39	trnK UUU-trnQ UUG	LSC/IGS	trnQ UUG	LSC/CDS			68	113207	F	68	113324	-1	1.14e-29	ycf1	IR/CDS	ycf1	IR/CDS			62	5631	F	62	5748	-1	4.12e-26	rps16-trnT GGU	LSC/IGS	rps16-trnT GGU
	58	7192	F	58	7361	-1	9.67e-24	trnE UUC-psbD	LSC/IGS	trnE UUC-psbD	LSC/IGS			84	46289	P	84	71365	-1	3.17e-39	trnQ UUG	LSC/CDS	rpl20-trnQ UUG	LSC/IGS			64	27578	F	64	110378	0	1.43e-29	rpoB	LSC/IGS	ycf1	IR/CDS			54	86696	F	54	86753	0	1.45e-23	rpl2-trnI CAU	IR/IGS	rpl2-trnI CAU
	57	7160	F	57	7251	-1	3.8e-23	trnE UUC-psbD	LSC/IGS	trnE UUC-psbD	LSC/IGS			72	46156	P	72	71518	0	2.11e-34	trnC GCA-trnQ UUG	LSC/IGS	trnQ UUG-psbB	LSC/IGS			66	113135	F	66	113234	-1	1.77e-28	ycf1	IR/CDS	ycf1	IR/CDS			52	111887	F	52	111905	0	2.32e-22	ycf1	IR/CDS	ycf1
	53	112779	F	53	112800	0	5.69e-23	ycf1	IR/CDS	ycf1	IR/CDS			59	7135	P	59	46228	0	1.41e-26	trnQ UUG	LSC/CDS	trnC GCA-trnQ UUG	LSC/IGS			62	113200	F	62	113263	0	2.28e-28	ycf1	IR/CDS	ycf1	IR/CDS			52	111887	F	52	111995	0	2.32e-22	ycf1	IR/CDS	ycf1
	52	74405	F	52	84097	0	2.28e-22	trnL UAA-trnV UAC	LSC/IGS	rpl2-trnI CAU	LSC/IGS			59	46228	P	59	71451	0	1.41e-26	trnC GCA-trnQ UUG	LSC/IGS	trnQ UUG	LSC/CDS			65	113653	F	65	113695	-1	6.95e-28	ycf1	IR/CDS	ycf1	IR/CDS			52	111905	F	52	111959	0	2.32e-22	ycf1	IR/CDS	ycf1
	54	110168	F	54	110186	-1	2.31e-21	ycf1	IR/CDS	ycf1	IR/CDS			61	46805	P	61	68910	-1	1.62e-25	trnQ UUG-trnM CAU	LSC/IGS	rpl20-trnQ UUG	LSC/IGS			61	88584	F	61	88662	0	9.13e-28	ycf2	IR/CDS	ycf2	IR/CDS			52	111959	F	52	111995	0	2.32e-22	ycf1	IR/CDS	ycf1
	53	7381	F	53	7498	-1	9.05e-21	trnE UUC-psbD	LSC/IGS	trnE UUC-psbD	LSC/IGS			51	7082	P	51	46289	0	9.27e-22	trnK UUU-trnQ UUG	LSC/IGS	trnQ UUG	LSC/CDS			64	112973	F	64	113099	-1	2.74e-27	ycf1	IR/CDS	ycf1	IR/CDS			55	114635	F	55	114689	-1	5.98e-22	ycf1	IR/CDS	ycf1
	53	109088	F	53	109223	-1	9.05e-21	ycf1	IR/CDS	ycf1	IR/CDS																64	113063	F	64	113099	-1	2.74e-27	ycf1	IR/CDS	ycf1	IR/CDS			51	111878	F	51	112058	0	9.29e-22	ycf1	IR/CDS	ycf1
	53	109100	F	53	109181	-1	9.05e-21	ycf1	IR/CDS	ycf1	IR/CDS																59	116632	F	59	116674	0	1.46e-26	ycf1	IR/CDS	ycf1	IR/CDS			51	5588	F	51	5642	-1	1.42e-19	rps16-trnT GGU	LSC/IGS	rps16-trnT GGU
	53	109181	F	53	109262	-1	9.05e-21	ycf1	IR/CDS	ycf1	IR/CDS																57	112946	F	57	113009	0	2.34e-25	ycf1	IR/CDS	ycf1	IR/CDS			51	108615	F	51	108681	-1	1.42e-19	trnN GUU-ycf1	IR/IGS	trnN GUU-ycf1
	53	109208	F	53	109235	-1	9.05e-21	ycf1	IR/CDS	ycf1	IR/CDS																57	112946	F	57	113270	0	2.34e-25	ycf1	IR/CDS	ycf1	IR/CDS		Palindromic repeats	231	21816	P	231	86386	-1	2.74e-127	rps4-rps12	LSC/IGS	rpl2-trnI CAU
	52	7361	F	52	7465	-1	3.55e-20	trnE UUC-psbD	LSC/IGS	trnE UUC-psbD	LSC/IGS																57	112946	F	57	113297	0	2.34e-25	ycf1	IR/CDS	ycf1	IR/CDS			188	6280	P	188	23137	-1	1.73e-101	rps16-trnT GGU	LSC/IGS	rps4-rps12
	52	61272	F	52	61386	-1	3.55e-20	rps12-clpP	LSC/IGS	rps12-clpP	LSC/IGS																57	113009	F	57	113036	0	2.34e-25	ycf1	IR/CDS	ycf1	IR/CDS			155	6337	P	155	23113	-1	1.05e-81	rps16-trnT GGU	LSC/IGS	rps4-rps12
	52	114632	F	52	114689	-1	3.55e-20	rps15	IR/CDS	rps15	IR/CDS																57	113009	F	57	113324	0	2.34e-25	ycf1	IR/CDS	ycf1	IR/CDS			155	21981	P	155	86297	-1	1.05e-81	rps4-rps12	LSC/IGS	rpl2-trnI CAU
	51	110123	F	51	110186	-1	1.39e-19	ycf1	IR/CDS	ycf1	IR/CDS																57	113036	F	57	113270	0	2.34e-25	ycf1	IR/CDS	ycf1	IR/CDS			150	21897	P	150	63797	-1	1.04e-78	rps4-rps12	LSC/IGS	rpoB-psbK
	51	113041	F	51	113185	-1	1.39e-19	ycf1	IR/CDS	ycf1	IR/CDS																57	113270	F	57	113324	0	2.34e-25	ycf1	IR/CDS	ycf1	IR/CDS			129	21981	P	129	63734	-1	3.93e-66	rps4-rps12	LSC/IGS	rpoB-psbK
Palindromic repeats	471	7396	P	471	23694	-1	1.76e-271	trnE UUC-psbD	LSC/IGS	trnT UGU-psbM	LSC/IGS																55	113207	F	55	113297	0	3.74e-24	ycf1	IR/CDS	ycf1	IR/CDS			107	6229	P	107	23269	-1	5.74e-53	rps16-trnT GGU	LSC/IGS	rps4-rps12
	305	6815	P	305	24064	-1	9.95e-172	trnE UUC-psbD	LSC/IGS	trnT UGU-psbM	LSC/IGS																55	116569	F	55	116653	0	3.74e-24	ycf1	IR/CDS	ycf1	IR/CDS			88	22048	P	88	86297	0	4.92e-44	rps4-rps12	LSC/IGS	rpl2-trnI CAU
	282	34756	P	282	84059	-1	6.47e-158	ndhC-rpoB	LSC/IGS	rpl2-trnI CAU	LSC/IGS																55	116569	F	55	116674	0	3.74e-24	ycf1	IR/CDS	ycf1	IR/CDS			62	22048	P	62	63734	0	2.21e-28	rps4-rps12	LSC/IGS	rpoB-psbK
	261	6873	P	261	24050	-1	2.63e-145	trnE UUC-psbD	LSC/IGS	trnT UGU-psbM	LSC/IGS																56	6495	F	56	66794	-1	1.57e-22	rps16-trnT UGU	LSC/IGS	psbB-trnV UAC	LSC/IGS
	187	34756	P	187	74457	-1	6.73e-101	ndhC-rpoB	LSC/IGS	trnL UAA-trnV UAC	LSC/IGS																56	87283	F	56	87340	-1	1.57e-22	rpl2-trnI CAU	IR/IGS	rpl2-trnI CAU	IR/IGS
	175	34863	P	175	84059	0	2.01e-96	ndhC-rpoB	LSC/IGS	rpl2-trnI CAU	LSC/IGS																55	118061	F	55	118118	-1	6.17e-22	rps15	IR/CDS	rps15	IR/CDS
	117	6755	P	117	24312	-1	5.87e-59	trnE UUC-psbD	LSC/IGS	trnT UGU-psbM	LSC/IGS																54	90627	F	54	90675	-1	2.42e-21	ycf2	IR/CDS	ycf2	IR/CDS
	94	6629	P	94	24460	-1	3.32e-45	trnE UUC-psbD	LSC/IGS	trnT UGU-psbM	LSC/IGS																54	113099	F	54	113234	-1	2.42e-21	ycf1	IR/CDS	ycf1	IR/CDS
	80	34863	P	80	74457	0	3.16e-39	ndhC-rpoB	LSC/IGS	trnL UAA-trnV UAC	LSC/IGS																53	67998	F	53	86808	-1	9.51e-21	trnV UAC-trnF GAA	LSC/IGS	rpl2	IR/CDS
	79	7314	P	79	24051	-1	3e-36	trnE UUC-psbD	LSC/IGS	trnT UGU-psbM	LSC/IGS															Palindromic repeats	182	83610	P	182	87524	-1	7.05e-98	rpl16	LSC/CDS	rpl2-trnI CAU	IR/IGS
	78	6674	P	78	24431	-1	1.18e-35	trnE UUC-psbD	LSC/IGS	trnT UGU-psbM	LSC/IGS																173	26923	P	173	86993	-1	1.76e-92	trnC GCA-rpoB	LSC/IGS	rpl2-trnI CAU	IR/IGS
	77	7160	P	77	24051	-1	4.67e-35	trnE UUC-psbD	LSC/IGS	trnT UGU-psbM	LSC/IGS																173	37061	P	173	76512	-1	1.76e-92	rpoC2-rps2	LSC/IGS	clpP	LSC/CDS
	59	7249	P	59	24071	-1	2.46e-24	trnE UUC-psbD	LSC/IGS	trnT UGU-psbM	LSC/IGS																123	62667	P	123	75561	-1	1.58e-62	psbN	LSC/CDS	atpH-clpP	LSC/IGS
	52	34948	P	52	74405	0	2.28e-22	ndhC-rpoB	LSC/IGS	trnL UAA-trnV UAC	LSC/IGS																120	62731	P	120	75500	-1	9.89e-61	psbN	LSC/CDS	atpH-clpP	LSC/IGS
	54	54086	P	54	63976	-1	2.31e-21	psbK-trnQ UUG	LSC/IGS	clpP-petA	LSC/IGS																116	37203	P	116	76427	-1	2.45e-58	rpoC2-rps2	LSC/IGS	atpH-clpP	LSC/IGS
	50	120351	P	50	120351	0	3.64e-21	ndhE-psaC	SSC/IGS	ndhE-psaC	SSC/IGS																84	37235	P	84	76427	0	1.3e-41	rpoC2-rps2	LSC/IGS	atpH-clpP	LSC/IGS
	53	7381	P	53	24010	-1	9.05e-21	trnE UUC-psbD	LSC/IGS	trnT UGU-psbM	LSC/IGS																83	80803	P	83	122409	-1	1.29e-38	rpl36-rps8	LSC/IGS	ndhI-ndhG	IR/IGS
	52	7361	P	52	24044	-1	3.55e-20	trnE UUC-psbD	LSC/IGS	trnT UGU-psbM	LSC/IGS																68	26866	P	68	87166	-1	1.14e-29	trnC GCA-rpoB	LSC/IGS	rpl2-trnI CAU	IR/IGS
																											60	62791	P	60	75500	0	3.65e-27	psbN-psbT	LSC/IGS	atpH-clpP	LSC/IGS
																											60	83825	P	60	87430	-1	6.57e-25	rpl16-rps3	LSC/IGS	rpl2-trnI CAU	IR/IGS
																											50	80938	P	50	122305	-1	5.74e-19	rpl36-rps8	LSC/IGS	ndhI-ndhG	IR/IGS
[truncated: 85 more columns]
