# Supplementary material for: Comparative analysis of plastid genomes within the Campanulaceae and phylogenetic implications
Source: PLoS One. 2020 May 14;15(5):e0233167. doi: 10.1371/journal.pone.0233167 (PMC7224561; doi:10.1371/journal.pone.0233167)
Supplement: S5 Table — (XLSX) [file pone.0233167.s005.xlsx]

## Sheet: sheet1
S5 Table. Tandem repeats among the studied species.
The tandem repeats distribution in Adenophora remotiflora chloroplast								The tandem repeats distribution in Campanula punctata plastome								The tandem repeats distribution in Codonopsis lanceolata plastome								The tandem repeats distribution in Codonopsis minima plastome								The tandem repeats distribution in Cyananthus flavus plastome								The tandem repeats distribution in Cyclocodon parviflorus plastome								The tandem repeats distribution in Trachelium caeruleum plastome
	Indices	Size(bp)	Repeat number	Percent Indels	Location	Region			Indices	Size(bp)	Repeat number	Percent Indels	Location	Region			Indices	Size(bp)	Repeat number	Percent Indels	Location	Region			Indices	Size(bp)	Repeat number	Percent Indels	Location	Region			Indices	Size(bp)	Repeat number	Percent Indels	Location	Region			Indices	Size(bp)	Repeat number	Percent Indels	Location	Region			Indices
Tandem repeats	6729--7002	114	2	1	rps16-trnQ UUG	LSC/IGS		Tandem repeats	6131--6180	25	2	0	rps16-trnQ UUG	LSC/IGS		Tandem repeats	5280--5366	44	2	4	rps16-trnT UGU	LSC/IGS		Tandem repeats	5292--5377	44	2	0	rps16-trnT UGU	LSC/IGS		Tandem repeats	7024--7547	13	40	4	trnE UUC-psbD	LSC/IGS		Tandem repeats	31092--31201	25	4	2	rps4-rpoB	LSC/IGS		Tandem repeats	2--54
	8580--8626	23	2	0	trnS GCU-trnG UUC	LSC/IGS			6718--6981	118	2	5	rps16-trnQ UUG, trnQ UUG, trnQ UUG-psbK	LSC/IGS, trn, IGS			5989--6063	36	2	0	rps16-trnT UGU	LSC/IGS			5992--6066	36	2	0	rps16-trnT UGU	LSC/IGS			7024--7530	91	5	2	trnE UUC-psbD	LSC/IGS			47689--47782	47	2	0	trnQ UUG-trnT UGU	LSC/IGS			6760--7027
	23398--23500	50	2	5	rpoA-petD	LSC/IGS			18678--18778	44	2	5	rpl16	LSC/Intron			6516--6584	19	3	24	trnT UGU-rps4	LSC/IGS			6519--6568	25	2	0	trnT UGU-rps4	LSC/IGS			19024--19076	26	2	0	psaA-ycf3	LSC/IGS			52341--52386	23	2	0	trnF GAA-trnL UAA	LSC/IGS			6760--7075
	27476--27681	70	2	1	petB-psbH	LSC/IGS			26450--26599	70	2	3	psbH-psbN	LSC/IGS			62973--63038	15	4	11	ycf4-cemA	LSC/IGS			63097--63162	15	4	11	ycf4-cemA	LSC/IGS			24015--24165	39	3	0	trnT UGU-psbM	LSC/IGS			66980--67065	21	4	8	rpl33-rps18	LSC/IGS			8600--8656
	32635--32700	24	3	12	rps18	LSC/CDS			29554--29766	42	5	3	trnV GAC-rpl20	LSC/IGS			62978--63042	33	2	0	ycf4-cemA	LSC/IGS			63102--63166	33	2	0	ycf4-cemA	LSC/IGS			24015--24161	13	11	2	trnT UGU-psbM	LSC/IGS			66988--67056	24	3	12	rpl33-rps18	LSC/IGS			18677--18783
	45767--45814	25	1	0	rps4-petA	LSC/IGS			29554--29766	85	2	4	trnV GAC-rpl20	LSC/IGS			70682--70765	42	2	0	rpsl33-rps18	LSC/IGS			70216--70288	13	5	9	psaJ-rpl33	LSC/IGS			54170--54442	135	2	2	trnG UCC	LSC/ trn			67308--67370	12	5	0	rps18	LSC/CDS			29155--29236
	55449--55541	20	4	0	rbcL-trnV GAC	LSC/IGS			32502--32567	24	3	12	rps18	LSC/CDS			77090--77179	45	2	0	clpP	LSC/Intron			70211--70288	29	2	5	psaJ-rpl33	LSC/IGS			59290--59352	24	2	13	rps18	LSC/CDS			79615--79726	56	2	0	rpl36-rps8	LSC/IGS			29166--29245
	59468--59703	80	3	2	petN-trnC GCA	LSC/IGS			34996--35051	28	2	0	petL-psbE	LSC/IGS			79808--79878	36	2	0	rps11	LSC/IGS			70216--70297	42	2	0	psaJ-rpl33	LSC/IGS			59296--59343	24	2	0	rps18	LSC/CDS			85879--86144	57	4	0	rpl2-trnI CAU	IR/IGS			32263--32310
	60723--60767	20	2	0	trnC GCA-trnV UAC	LSC/IGS			36740--36844	42	2	0	psbJ-trnT UGU	LSC/IGS			80398--80439	21	2	0	rpl36-rps8	LSC/IGS			75362--75423	26	2	5	rps3-clpP	LSC/IGS			61267--61438	57	3	0	rps12-clpP	LSC/IGS			85975--86126	21	7	21	rpl2-trnI CAU	IR/IGS			34831--34901
	67827--67904	39	2	0	trnG GCC-psbZ	LSC/IGS			38712--38770	20	3	0	psbJ-trnT UGU	LSC/IGS			80141--80534	207	1	0	rpl36-rps8	LSC/IGS			77303--77392	45	2	0	clpP	LSC/Intron			64240--64289	24	2	0	clpP-petA	LSC/IGS			85878--86135	36	6	18	rpl2-trnI CAU	IR/IGS			42843--42938
	86714--86757	21	2	0	rpoC2	LSC/CDS			44712--44797	23	3	6	trnM CAU-trnI CAU	LSC/IGS			81935--81981	15	3	0	rpl14-rpl16	LSC/IGS			80282--80348	8	8	12	rpl36-rps8	LSC/IGS			71182--71226	21	2	0	atpB-rbcL	LSC/IGS			89178--89235	30	1	0	ycf2	IR/CDS			43198--43279
	96147--96378	81	2	1	rps7-trnI CAU	LSC/IGS			56758--56857	48	2	0	trnD GUC-psbJ	LSC/IGS			87140--87237	36	2	0	rpl2-trnI CAU	IR/IGS			80283--80347	22	2	9	rpl36-rps8	LSC/IGS			84370--84468	36	2	0	rpl2-trnI CAU	IR/IGS			107959--108078	22	5	0	trnN GUU-ycf1	IR/IGS			50346--50390
	98140--98225	21	3	14	trnI CAU-ycf2	LSC/IGS			57603--57666	28	2	2	trnD GUC-psbJ	LSC/IGS			87218--87315	21	5	18	rpl2-trnI CAU	IR/IGS			80346--80819	237	2	0	rpl36-rps8	LSC/IGS			84449--84546	21	5	18	rpl2-trnI CAU	IR/IGS			108799--108846	24	2	0	ycf1	IR/CDS			55468--55669
	98701--98875	87	2	0	ycf2	LSC/CDS			95273--95366	15	6	0	ycf2	LSC/CDS			87182--87322	57	2	0	rpl2-trnI CAU	IR/IGS			80695--80736	21	2	0	rpl36-rps8	LSC/IGS			84413--84561	57	2	0	rpl2-trnI CAU	IR/IGS			109939--110174	33	7	9	ycf1	IR/CDS			59172--59267
	99471--99534	33	1	0	ycf2	LSC/CDS			95857--96022	54	3	0	ycf2	LSC/CDS			87696--87735	19	2	0	rpl2-trnI CAU	IR/IGS			82226--82276	10	5	2	rpl14-rpl16	LSC/IGS			84453--84525	36	2	5	rpl2-trnI CAU	IR/IGS			109933--110174	66	3	1	ycf1	IR/CDS			93243--93295
	100400--100516	39	3	2	ycf2	LSC/CDS			96178--96369	27	7	0	ycf2	LSC/CDS			88487--88671	63	2	0	ycf2	IR/CDS			87393--87490	36	2	0	rpl2-trnI CAU	IR/IGS			87521--87580	30	2	0	ycf2	IR/CDS			110974--111192	42	5	0	ycf1	IR/CDS			93326--93415
	100628--101111	51	9	6	ycf2	LSC/CDS			97085--97188	51	2	0	ycf2	LSC/CDS			90576--90677	48	2	0	ycf2	IR/CDS			87471--87566	21	4	21	rpl2-trnI CAU	IR/IGS			88145--88191	12	3	0	ycf2	IR/CDS			111269--111550	18	15	2	ycf1	IR/CDS			95100--95892
	101722--101780	24	2	0	ycf2	LSC/CDS			97257--97404	51	2	7	ycf2	LSC/CDS			90894--90953	30	2	0	ycf2	IR/CDS			87435--87571	57	2	3	rpl2-trnI CAU	IR/IGS			108746--108858	36	3	9	ycf1	IR/CDS			111269--111550	54	5	1	ycf1	IR/CDS			96355--96422
	101836--101910	33	2	2	ycf2	LSC/CDS			97370--97470	42	2	3	ycf2	LSC/CDS			91518--91567	21	2	0	ycf2	IR/CDS			87563--87602	19	2	0	rpl2-trnI CAU	IR/IGS			108713--108858	72	2	0	ycf1	IR/CDS			113609--113650	21	2	0	ycf1	IR/CDS			106457--106562
	111901--112233	26	12	5	rrn23	IR/rrn			97566--97665	36	2	6	ycf2	LSC/CDS			104243--104298	28	2	0	trnI GAU-trnA UGC	IR/IGS			88354--88601	63	3	0	ycf2	IR/CDS			109084--109349	27	9	0	ycf1	IR/CDS			113765--114475	21	35	7	ycf1	IR/CDS			106457--106562
	113977--114072	46	2	0	rrn5-trnR AGC	IR/IGS			97661--97856	24	7	6	ycf2	LSC/CDS			109804--109854	20	2	0	trnN GUU-ycf1	IR/IGS			90506--90607	48	2	0	ycf2	IR/CDS			109642--109850	42	5	1	ycf1	IR/CDS			114157--114408	54	4	4	ycf1	IR/CDS			109841--109922
	115534--115653	18	6	0	trnN GUU-rps12	IR/IGS			97890--97963	36	2	5	ycf2	LSC/CDS			112233--112323	42	2	9	ycf1	IR/CDS			90824--90883	30	2	0	ycf2	IR/CDS			109931--110263	9	37	1	ycf1	IR/CDS			114170--114344	33	5	21	ycf1	IR/CDS			109852--109931
	118606--118859	81	3	1	trnN GUU-rps12	IR/IGS			97842--98101	87	3	0	ycf2	LSC/CDS			112293--112356	33	1	0	ycf1	IR/CDS			91448--91497	21	2	0	ycf2	IR/CDS			109937--110268	18	19	8	ycf1	IR/CDS			114203--114399	75	2	11	ycf1	IR/CDS			116257--116360
	121703--121827	30	4	6	ycf1	IR/CDS			97977--98050	36	2	5	ycf2	LSC/CDS			112251--112473	75	3	19	ycf1	IR/CDS			112157--112379	75	3	19	ycf1	IR/CDS			109931--110255	27	11	3	ycf1	IR/CDS			114087--114419	108	2	8	ycf1	IR/CDS			116875--117156
	121703--121827	57	2	4	ycf1	IR/CDS			98016--98234	51	4	1	ycf2	LSC/CDS			112344--112426	33	2	7	ycf1	IR/CDS			112250--112332	33	2	7	ycf1	IR/CDS			111160--111214	9	6	0	ycf1	IR/CDS			115828--115946	57	2	3	rps15	IR/CDS			117139--117188
	122225--122369	72	2	0	ycf1	IR/CDS			108646--108829	26	7	4	rrn23	IR/rrn			112934--113110	36	4	0	ycf1	IR/CDS			112840--113124	36	7	0	ycf1	IR/CDS			112300--112426	24	5	0	ycf1	IR/CDS			127362--127399	21	1	10	ndhD	SSC/CDS			116867--117193
	122576--122911	33	10	0	ycf1	IR/CDS			108646--108829	52	3	0	rrn23	IR/rrn			113346--113565	42	5	0	ycf1	IR/CDS			113360--113579	42	5	0	ycf1	IR/CDS			112836--113064	66	3	8	ycf1	IR/CDS											117463--117516
	123264--123482	17	12	13	ycf1	IR/CDS			108661--108827	78	2	1	rrn23	IR/rrn			113614--113883	9	30	1	ycf1	IR/CDS			113628--113906	9	31	0	ycf1	IR/CDS			112724--113208	21	22	14	ycf1	IR/CDS											117465--117522
	123264--123482	9	25	15	ycf1	IR/CDS			112866--112973	3	36	0	trnN GUU-rps12	IR/IGS			113614--113883	27	9	14	ycf1	IR/CDS			113628--113906	27	9	13	ycf1	IR/CDS			112981--113247	48	5	5	ycf1	IR/CDS											117570--117776
	123268--123444	25	6	9	ycf1	IR/CDS			112869--112973	30	3	12	trnN GUU-rps12	IR/IGS			113613--113878	63	4	9	ycf1	IR/CDS			113627--113906	63	4	7	ycf1	IR/CDS			112957--113255	144	2	8	ycf1	IR/CDS											118442--118509
	123268--123444	51	3	6	ycf1	IR/CDS			112888--112971	15	5	8	trnN GUU-rps12	IR/IGS			113623--113878	54	4	9	ycf1	IR/CDS			113637--113901	54	4	8	ycf1	IR/CDS			114623--114741	57	2	3	rps15	IR/CDS											119318--119364
	126640--126710	26	2	2	ycf1-rps15	IR/IGS			118604--118763	66	2	0	ycf1	IR/CDS			115954--116014	30	2	0	ycf1	IR/CDS			115977--116037	30	2	0	ycf1	IR/CDS			120362--120391	2	15	0	ndhI-ndhG	IR/IGS											119377--119450
	127580--127692	57	2	0	rps15	IR/CDS			119280--119355	21	3	0	ycf1	IR/CDS			116156--116443	21	13	5	ycf1	IR/CDS			116179--116648	21	22	10	ycf1	IR/CDS																			120931--121108
	135747--135984	98	2	1	rpl32-ndhF	SSC/IGS			119810--119912	51	2	0	ycf1	IR/CDS			116157--116443	63	4	4	ycf1	IR/CDS			116210--116466	42	6	6	ycf1	IR/CDS																			120931--121108
	135898--136451	288	1	3	rpl32-ndhF	SSC/IGS			120235--120439	33	6	0	ycf1	IR/CDS			116410--116476	33	2	0	ycf1	IR/CDS			116180--116466	63	4	4	ycf1	IR/CDS																			121978--122090
	137265--137324	30	2	0	rpl32-ndhF	SSC/IGS			120805--120906	9	11	10	ycf1	IR/CDS			116465--116583	21	5	0	ycf1	IR/CDS			116433--116499	33	2	0	ycf1	IR/CDS																			130792--130825
									120812--120909	27	3	4	ycf1	IR/CDS			117926--118044	57	2	1	rps15	IR/CDS			116488--116648	42	3	0	ycf1	IR/CDS
									121564--121680	21	5	0	ycf1	IR/CDS			126893--126966	36	2	0	rpl32	SSC/IGS			116488--116648	63	2	0	ycf1	IR/CDS
									122433--122534	27	3	0	ycf1	IR/CDS			128340--128408	23	3	0	ccsA	SSC/CDS			117991--118109	57	2	1	rps15	IR/CDS
									122555--122604	24	2	0	ycf1	IR/CDS											126354--126399	23	2	0	rpl32-ndhF	SSC/IGS
									123161--123207	15	3	0	ycf1	IR/CDS											126355--126405	23	2	3	rpl32-ndhF	SSC/IGS
									123159--123235	15	4	15	ycf1	IR/CDS											127770--127871	32	2	11	ccsA-trnL UAG	SSC/IGS
									124124--124382	26	9	5	ycf1-rps15	IR/IGS											129072--129099	14	2	0	psaC-ndhE	SSC/IGS
									124124--124382	81	3	2	ycf1-rps15	IR/IGS
									124124--124382	107	2	4	ycf1-rps15	IR/IGS
									126508--126620	57	2	0	rps15	IR/CDS
									130597--130650	18	3	0	ndhI, ndhI-ndhG	IR/CDS-IGS
									132125--132169	20	2	0	ndhF-ndhG	SSC/IGS
									137300--137343	19	2	0	ndhD-ccsA	SSC/IGS
[truncated: 33 more columns]
