# Supplementary material for: Comparative analysis of plastid genomes within the Campanulaceae and phylogenetic implications
Source: PLoS One. 2020 May 14;15(5):e0233167. doi: 10.1371/journal.pone.0233167 (PMC7224561; doi:10.1371/journal.pone.0233167)
Supplement: S6 Table — (XLSX) [file pone.0233167.s006.xlsx]

## Sheet: Sheet1
S6 Table. SSRs showing in the plastomes of Campanulaceae species.
Simple sequence repeats in Adenophora remotiflora plastid genome								Simple sequence repeats in Campanula punctata plastid genome								Simple sequence repeats in Codonopsis lanceolata plastid genome								Simple sequence repeats in Codonopsis minima plastid genome								Simple sequence repeats in Cyananthus flavus plastid genome								Simple sequence repeats in Cyclocodon parviflorus plastid genome								Simple sequence repeats in Cyphia crenata plastid genome
SSR type	SSR	Size	Start	End	Location	Region		SSR type	SSR	Size	Start	End	Location	Region		SSR type	SSR	Size	Start	End	Location	Region		SSR type	SSR	Size	Start	End	Location	Region		SSR type	SSR	Size	Start	End	Location	Region		SSR type	SSR	Size	Start	End	Location	Region		SSR type	SSR
c	(T)10caaaaccga(CTTT)3	31	72751	72781	trnT GGU-trnE UUC	LSC/IGS		c	(G)10accatctcccgcacaaagaaagaagaag(AT)5	48	26981	27028	psbT-psbB	LSC/IGS		c	(AT)5ttcatac(TA)6agtacatccagtaaactcatagcggctagtggcttattcgtaactagcaagtctagagtcaaatgcaaggaa(T)10	111	21478	21588	trnT GGU-trnM CAU	LSC/IGS		c	(AT)5ttcatac(TA)11agtacatccagtaaactcatagcggctagtggcttattcgtaactagcaagtctagagtcaaatgcaaggaa(T)10caaaaccgactttcatag(CTTTT)3	154	21457	21610	trnT GGU-trnE-UUC	LSC/IGS		c	(TAAA)3gtaaggtaaaaaccaaacctatggcaccg(AAAT)3	53	4554	4606	trnK UUU-rps16	LSC/IGS		c	(T)11c(A)10	22	41515	41536	rpoC2-rps2	LSC/IGS		c	(ATC)6cttatcctcagattcaggat(TAGGAA)3
c	(GAA)4gtagatc(AAG)4tagat(GAA)4gtagatc(AAG)4tagat(GAA)4gtagat(GAA)4gtcgaaaaagtagaaagaagaaaaaaggaaaaagacgg(AGA)4	152	115550	115701	trnN GUU-rps12	IR/IGS		c	(GAA)4gtagat(GAA)4atagaaaaagtag(A)12	55	112944	112998	trnN GUU-clpP	IR/IGS		c	(T)10c(A)12	23	74642	74664	rps2-clpP	LSC/IGS		c	(T)11c(A)11	23	74770	74792	rps2-clpP	LSC/IGS		c	(A)19ttccttgcattttaccttagacttgcaagttatgaataagtcaccagccgctatgagtttactgaatgtacttatc(TA)5	105	8217	8321	trnE UUC-psbD	LSC/IGS		c*	(A)11(AAAT)3*	20	118389	118408	ndhA	IR/Intron		c	(T)10ct(A)11
c	(GAA)4ctttggaacgaagttgattgggaagagcaaaaaaacaacaaggaaaagctaatgaagttg(GAA)4	84	122274	122357	ycf1	IR/CDS		p1	(A)10	10	361	370	trnH GUG-psbA	LSC/IGS		c	(AT)5acatatattga(AT)5	31	80525	80555	rpl36-rps8	LSC/IGS		c*	(T)11(TTC)5*ttg(TTC)6	45	77711	77755	clpP	LSC/CDS		c	(TA)5ttcaaaaaaatatgcaaattttaaataaatatagataaggtatcaaactttgcactgc(A)10	78	54130	54207	psbK-trnQ UUG	LSC/IGS		p1	(A)13	13	4456	4468	trnK UUU-rps16	LSC/IGS		c	(ATATA)3ataagattattaatataatatagtaagatataatataataagattattaatataatatattaagatata(AATAT)3aataagattattaatatagtaag(ATATA)3
p1	(T)12	12	30157	30168	psbB-rpl20	LSC/IGS		p1	(A)10	10	5494	5503	rps16-trnQ UUG	LSC/IGS		c	(GGCT)3(G)11	23	108917	108939	rrn5-trnR ACG	LSC/IGS		p1	(A)10	10	26323	26332	trnC GCA-rpoB	LSC/IGS		c	(A)10ttcccctagctatatagaaaaagctagacaaaagatattcggcgacctgttgacataaacgcatgtcatgtagtataatagatgtagatctta(GTAGTG)3	121	54337	54457	psbK-trnQ UUG	LSC/IGS		p1	(T)15	15	8169	8183	psbK-trnS GCU	LSC/IGS		c	(ATC)7cttatcctcagattcaggat(TAGGAA)3
p1	(T)12	12	52946	52957	atpB-rbcL	LSC/IGS		p1	(A)11	11	39123	39133	trnT UGU-trnL UAA	LSC/IGS		p1	(A)11	11	34925	34935	ropC2	LSC/CDS		p1	(A)11	11	34934	34944	ropC2	LSC/CDS		c	(TA)10tg(TA)8	38	56757	56794	psbJ-petL	LSC/IGS		p1	(T)11	11	8292	8302	psbK-trnS GCU	LSC/IGS		c	(TGA)10cgatattgatgttcgtgacgatattgagactgttaatcaagatattcatgctcttgacgac(ATTGAT)3
p1	(G)11	11	56069	56079	trnV GAC-psbM	LSC/IGS		p1	(A)12	12	58790	58801	psbJ-psbM	LSC/IGS		p1	(A)14	14	37381	37394	ropC2-atpH	LSC/IGS		p1	(A)10	10	39508	39517	atpF	LSC/Intron		c	(T)11cggcagtgcaaagttcgataccttatctatatctatcgaaaatttgcatatttttttga(AT)6	82	63905	63986	clpP-petA	LSC/IGS		p1	(A)11	11	8543	8553	psbI-trnS GCU	LSC/IGS		p1	(A)10
p1	(T)10	10	62024	62033	trnI CAU-psaA	LSC/IGS		p1	(T)12	12	60184	60195	psbN-trnC GCA	LSC/IGS		p1	(T)10	10	43789	43798	trnS GCU-psbI	LSC/IGS		p1	(T)12	12	43910	43921	trnS GCU-psbI	LSC/IGS		c	(ATTT)3ctgttaaaaggtccgaagtagcaaagccttggctaaaaagagtacttgaggcggttattgtgcttagatttgg(T)10	95	123146	123240	ccsA	SSC/CDS		p1	(T)10	10	16626	16635	trnE UUC-psbD	LSC/IGS		p1	(T)10
p1	(A)11	11	86939	86949	rpoC2	LSC/CDS		p1	(A)10	10	64218	64227	rbcL-atpB	LSC/IGS		p1	(A)11	11	44143	44153	psbI-psbK	LSC/IGS		p1	(A)13	13	44266	44278	psbI-psbK	LSC/IGS		c*	(TTATA)3(TA)7*	25	52613	52637	trnG UCC-trnS GCU	LSC/IGS		p1	(A)11	11	39270	39280	rpoC2	LSC/CDS		p1	(T)14
p1	(T)10	10	89157	89166	ropC2-rps2	LSC/IGS		p1	(T)11	11	75583	75593	ycf3-rpoB	LSC/IGS		p1	(T)15	15	65657	65671	petA-psbJ	LSC/IGS		p1	(A)11	11	45007	45017	psbK-trnQ UUG	LSC/IGS		p1	(T)11	11	34597	34607	ndhC-rpoB	LSC/IGS		p1	(T)11	11	43732	43742	atpI-psbM	LSC/IGS		p1	(T)12
p1	(T)10	10	97740	97749	ndhB-trnI CAU	LSC/CDS		p1	(A)10	10	85135	85144	rpoC2	LSC/CDS		p1	(T)10	10	72910	72919	rps12-atpI	LSC/IGS		p1	(A)10	10	59044	59053	rbcL-atpB	LSC/IGS		p1	(A)11	11	42789	42799	rpoC2	LSC/CDS		p1	(T)17	17	58065	58081	psaI-ycf4	LSC/IGS		p1	(A)11
p1	(A)10	10	101361	101370	ycf2	LSC/CDS		p1	(A)12	12	129074	129085	ndhA	IR/Intron		p1	(T)11	11	76075	76085	clpP	LSC/Intron		p1	(T)15	15	65782	65796	petA-psbJ	LSC/IGS		p1	(A)10	10	46823	46832	atpI-atpH	LSC/IGS		p1	(T)10	10	66232	66241	psaJ-rpl33	LSC/IGS		p1	(T)12
p1	(A)10	10	121070	121079	ycf1	IR/CDS		p1	(A)13	13	132025	132037	ndhG-ndhF	SSC/IGS		p1	(T)10	10	81504	81513	rps8-rpl14	LSC/IGS		p1	(T)10	10	73038	73047	rps12-atpI	LSC/IGS		p1	(A)11	11	51629	51639	trnG UCC	LSC/Intron		p1	(A)10	10	73880	73889	psbB-psbT	LSC/IGS		p1	(T)10
p1	(A)13	13	121477	121489	ycf1	IR/CDS		p2	(AT)5	10	12704	12713	atpF	LSC/Intron		p1	(A)11	11	82902	82912	rpl16	LSC/Intron		p1	(A)10	10	75915	75924	clpP	LSC/CDS		p1	(A)10	10	52287	52296	trnG UCC-trnS GCU	LSC/IGS		p1	(T)10	10	77885	77894	rpoA	LSC/CDS		p1	(T)11
p1	(A)12	12	125036	125047	ycf1	IR/CDS		p2	(TA)6	12	82736	82747	rpoC1	LSC/CDS		p1	(A)10	10	111920	111929	ycf1	IR/CDS		p1	(T)10	10	77242	77251	clpP	LSC/Intron		p1	(A)12	12	71069	71080	atpB-rbcL	LSC/IGS		p1	(T)10	10	83021	83030	rps3	LSC/CDS		p1	(A)10
p2	(AT)6	12	15083	15094	atpH-rpl2	LSC/IGS		p2	(AT)5	10	83766	83775	rpoC2	LSC/CDS		p1	(A)10	10	114866	114875	ycf1	IR/CDS		p1	(T)10	10	81792	81801	rps8-rpl14	LSC/IGS		p1	(A)11	11	74747	74757	trnL UAA-trnV UAC	LSC/IGS		p1	(A)17	17	108121	108137	ycf1	IR/CDS		p1	(G)10
p2	(AC)5	10	25218	25227	petD	LSC/Intron		p3	(GAA)4	12	3002	3013	matK	LSC/CDS		p1	(A)18	18	120484	120501	ndhA	IR/Intron		p1	(A)10	10	83152	83161	rpl16	LSC/Intron		p1	(T)13	13	76129	76141	rpoA	LSC/CDS		p1	(A)10	10	109512	109521	ycf1	IR/CDS		p1	(T)12
p2	(TA)6	12	84523	84534	rpoC1	LSC/CDS		p3	(GAA)4	12	32950	32961	rpl33-psaJ	LSC/IGS		p1	(A)11	11	126808	126818	ccsA-trnL UAG	SSC/IGS		p1	(A)10	10	111826	111835	ycf1	IR/CDS		p1	(G)12	12	101606	101617	trnA UGC	IR/Intron		p1	(A)10	10	112184	112193	ycf1	IR/CDS		p1	(T)23
p2	(AT)5	10	85549	85558	rpoC2	LSC/CDS		p3	(GAA)4	12	51984	51995	psbC	LSC/CDS		p2	(TA)5	10	32525	32534	rpoC1	LSC/CDS		p1	(A)10	10	114889	114898	ycf1	IR/CDS		p1	(A)10	10	114678	114687	rps15	IR/CDS		p1	(A)10	10	112503	112512	ycf1	IR/CDS		p1	(A)10
p3	(GAA)4	12	2980	2991	matK	LSC/CDS		p3	(ATG)4	12	101606	101617	ycf2	LSC/CDS		p2	(AT)6	12	42357	42368	trnR UCU-trnA GCU	LSC/IGS		p1	(A)14	14	120549	120562	ndhA	IR/Intron		p1	(A)22	22	117182	117203	ndhA	IR/Intron		p1	(A)10	10	114456	114465	ycf1	IR/CDS		p1	(A)10
p3	(ATA)4	12	33629	33640	psbJ-trnP UGG	LSC/CDS		p4	(GAAA)3	12	7072	7083	trnQ UUG-psbK	LSC/IGS		p2	(TG)5	10	52216	52225	petD	LSC/Intron		p1	(T)10	10	126915	126924	ndhF-rpl32	SSC/IGS		p1	(A)10	10	124585	124594	rpl32	SSC/CDS		p1	(A)16	16	120968	120983	ndhG-ndhE	IR/IGS		p1	(A)11
p3	(GAA)4	12	69021	69032	psbC	LSC/CDS		p4	(AGAA)3	12	18617	18628	rpl16	LSC/Intron		p2	(TA)7	14	54172	54185	ndhJ-ndhK	LSC/IGS		p1	(T)14	14	127946	127959	trnL UAG-ccsA	SSC/IGS		p1	(A)13	13	124999	125011	rpl32-ndhF	SSC/IGS		p1	(A)14	14	124736	124749	ccsA-trnL UAG	SSC/IGS		p1	(A)12
p3	(AAT)5	15	98220	98234	trnI CAU-ycf2	LSC/IGS		p4	(GAAA)3	12	26119	26130	petB	LSC/Intron		p2	(AT)5	10	69427	69436	trnP UGG-psaJ	LSC/IGS		p2	(TA)5	10	32534	32543	ropC1	LSC/CDS		p2	(TG)5	10	30742	30751	petD	LSC/Intron		p1	(T)15	15	126791	126805	ndhF	SSC/CDS		p1	(A)11
p4	(AGAT)3	12	3722	3733	trnK UUU	LSC/Intron		p4	(ATCT)3	12	87218	87229	rpoC2-rps2	LSC/IGS		p2	(TA)5	10	79869	79878	rpl36-rps8	LSC/IGS		p2	(TG)5	10	52329	52338	petD	LSC/Intron		p2	(TA)7	14	32861	32874	ndhJ-ndhK	LSC/IGS		p1	(T)13	13	129000	129012	ndhF	SSC/CDS		p1	(A)12
p4	(TTTA)3	12	13040	13051	atpF	LSC/Intrton		p4	(GTGG)3	12	102312	102323	ycf2-trnL CAA	LSC/IGS		p2	(TA)9	18	80849	80866	rpl36-rps8	LSC/IGS		p2	(TA)6	12	54298	54309	ndhJ-ndhC	LSC/IGS		p2	(TA)6	12	40411	40422	rpoC1	LSC/CDS		p2	(TA)5	10	7260	7269	rps16-psbK	LSC/IGS		p1	(T)13
p4	(TAGA)3	12	14487	14498	atpH-rpl2	LSC/IGS		p4	(TCTT)3	12	114691	114702	trnN GUU-rps12	IR/IGS		p2	(CA)5	10	95551	95560	ndhB	IR/CDS		p2	(AT)5	10	69552	69561	trnP UGG-psaJ	LSC/IGS		p2	(AT)6	12	51190	51201	atpA-trnR UCU	LSC/IGS		p2	(AT)5	10	12614	12623	atpF	LSC/Intron		p1	(T)11
p4	(AGAA)3	12	18745	18756	rpl16	LSC/Intrton		p4	(TTAA)3	12	136165	136176	trnL UAG-ccsA	IR/IGS		p3	(GAA)4	12	17863	17874	psbC	LSC/CDS		p2	(CA)5	10	95487	95496	ndhB	IR/CDS		p2	(AT)15	30	120362	120391	ndhE-psaC	SSC/IGS		p2	(TA)5	10	36876	36885	rpoC1	LSC/CDS		p2	(TA)5
p4	(GAAA)3	12	27135	27146	petB	LSC/Intrton		p4	(AAAT)3	12	136555	136566	ccsA	IR/CDS		p3	(TTC)6	18	77501	77518	clpP	LSC/IGS		p3	(GAA)4	12	17842	17853	psbC	LSC/CDS		p3	(TTC)4	12	12005	12016	psbC	LSC/CDS		p2	(AT)5	10	46161	46170	trnC GCA-trnQ UUG	LSC/IGS		p2	(AT)5
p4	(TATT)3	12	58473	58484	petN-trnC GCA	LSC/IGS										p3	(GGA)4	12	111534	111545	ycf1	LSC/CDS		p3	(GGA)4	12	111440	111451	ycf1	IR/CDS		p3	(AAG)4	12	88101	88112	ycf2	IR/CDS		p2	(AT)6	12	65669	65680	trnP UGG-psaJ	LSC/IGS		p2	(TA)6
p4	(TCTT)3	12	96387	96398	ndhB-trnI CAU	LSC/IGS										p3	(GAA)4	12	116173	116184	ycf1	LSC/CDS		p3	(GAA)4	12	116196	116207	ycf1	IR/CDS		p3	(GAA)4	12	112745	112756	ycf2	IR/CDS		p2	(TA)5	10	71576	71585	clpP-psbB	LSC/IGS		p2	(TG)5
p4	(TCTT)3	12	118868	118879	trnN GUU-rps12	IR/IGA										p3	(ATT)4	12	117657	117668	ycf1-rps15	IR/IGS		p3	(ATT)4	12	117722	117733	ycf1-rps15	IR/IGS		p3	(ATT)4	12	114358	114369	ycf1-rps15	IR/IGS		p2	(TG)5	10	76626	76635	petD	LSC/Intron		p2	(TA)5
p4	(AATA)3	12	138588	138599	ndhF-rpl32	SSC/IGS										p4	(TTAA)3	12	3940	3951	trnK UUU	LSC/Intron		p4	(TTAA)3	12	3946	3957	trnK UUU	LSC/Intron		p4	(TTTC)3	12	80574	80585	rpl16	LSC/Intron		p3	(TTA)4	12	8986	8997	trnS GCU-trnG UCC	LSC/IGS		p3	(ATA)4
p4	(ATAG)3	12	144048	144059	ndhE-psaC	SSC/IGS										p4	(TTTC)3	12	83388	83399	rpl16	LSC/Intron		p4	(TTTC)3	12	83637	83648	rpl16	LSC/Intron		p4	(GGGT)3	12	91361	91372	ycf2-trnL CAA	IR/IGS		p3	(TTC)4	12	19825	19836	psbC	LSC/CDS		p3	(GAA)4
p5	(ATAGA)3	15	8895	8909	trnS GCU-trnG UCC	LSC/IGS										p4	(GGGT)3	12	94671	94682	ycf15-trnL CAA	LSC/IGS		p4	(GGGT)3	12	94607	94618	ycf2-trnL CAA	IR/IGS		p4	(TATT)3	12	122105	122116	ndhD	SSC/CDS		p3	(AAG)4	12	29387	29398	ycf3-trnS GGA	LSC/IGS		p3	(TTC)4
p5	(CCCTT)3	15	18340	18354	rps3-rpl16	LSC/IGS										p5	(AGAGT)3	15	22133	22147	trnM CAU-trnE UUC	LSC/IGS		p4	(GGCT)3	12	108845	108856	rrn5-trnR ACG	IR/IGS		p5	(TTCTA)3	15	96949	96963	rps12-trnV GAC	IR/IGS		p3	(GAT)4	12	90499	90510	ycf2	IR/CDS		p4	(TTTC)3
p5	(GAATT)3	15	46070	46084	rps4-petA	LSC/IGS										p5	(ACTCT)3	15	47163	47177	trnT UGU-trnM CAU	LSC/IGS										p6	(AGAAAG)3	18	112599	112616	ycf1	IR/CDS		p3	(GAA)4	12	113786	113797	ycf1	IR/CDS		p4	(TGGA)3
p5	(AGTAT)3	15	141748	141762	ndhD-ccsA	SSC/IGS																																		p3	(ATT)4	12	115563	115574	ycf1-rps15	IR/IGS		p4	(GGGT)3
																																								p4	(AAAG)3	12	69377	69388	clpP	LSC/Intron		p5	(TTTTA)3
																																								p4	(TTTC)3	12	82129	82140	rpl16	LSC/Intron		p6	(CTTCTG)3
																																								p4	(GGGT)3	12	92949	92960	ycf2-trnL CAA	IR/IGS		p6	(ACTATA)3
																																																p6	(AAAACA)3
																																																p6	(AAAACA)3
																																																p6	(AAAACA)3
[truncated: 33 more columns]
