# Supplementary material for: Comparative analysis of plastid genomes within the Campanulaceae and phylogenetic implications
Source: PLoS One. 2020 May 14;15(5):e0233167. doi: 10.1371/journal.pone.0233167 (PMC7224561; doi:10.1371/journal.pone.0233167)
Supplement: S7 Table — (XLSX) [file pone.0233167.s007.xlsx]

## Sheet: Sheet1
S7 Table. Maximum likelihood parameter estimates for the 76 genes of Campanulaceae species.
gene	model	l	np	Estimates of parameters		Highly positively selected sites
atpA	model0	-1943.12	21	omega (dN/dS) = 0.08277
	model1	-1938.19	22	p: 0.95230 0.04770	w: 0.04330 1.00000
	model2	-1938.192610	24	p: 0.95230 0.00917 0.03853	w: 0.04330 1.00000 1.00000
	model3	-1937.99	25	p: 0.24069 0.65001 0.10930	w: 0.02581 0.02581 0.56610
	model7	-1938.02	22	p = 0.12462 q = 1.27124
	model8	-1938.016010	24	p0 = 0.99999 p = 0.12463 q = 1.27147	(p1 = 0.00001) w = 1.00000
atpB	model0	-3304.25	21	omega (dN/dS) = 0.07733
	model1	-3286.29	22	p: 0.94233 0.05767	w: 0.02783 1.00000
	model2	-3285.76	24	p: 0.94672 0.05071 0.00258	w: 0.03012 1.00000 5.22363
	model3	-3285.47	25	p: 0.81700 0.17735 0.00565	w: 0.00000 0.38650 3.82132
	model7	-3286.85	22	p = 0.05533 q = 0.58587
	model8	-3285.48	24	p0 = 0.99547 p = 0.08122 q = 0.98504	(p1 = 0.00453) w = 4.27786
atpE	model0	-977.885	21	omega (dN/dS) = 0.11499
	model1	-975.43	22	p: 0.94452 0.05548	w: 0.07280 1.00000
	model2	-964.714	24	p: 0.91984 0.07226 0.00790	w: 0.08708 1.00000 17.16354
	model3	-964.611	25	p: 0.94647 0.04567 0.00786	w: 0.09715 1.50709 17.39056
	model7	-975.99	22	p = 0.31749 q = 2.22606
	model8	-965.191	24	p0 = 0.99209 p = 0.30067 q = 1.61429	(p1 = 0.00791) w = 17.30410
atpF	model0	-1372.36	21	omega (dN/dS) = 1.24219
	model1	-1372.04	22	p: 0.14726 0.85274	w: 0.00000 1.00000
	model2	-1369.36	24	p: 0.65548 0.00000 0.34452	w: 0.59875 1.00000 2.66541
	model3	-1369.36	25	p: 0.44437 0.21111 0.34452	w: 0.59874 0.59875 2.66541
	model7	-1372.786540	22	p = 1.68354 q = 0.00500
	model8	-1369.36	24	p0 = 0.65626 p = 95.87273 q = 63.84921	(p1 = 0.34374) w = 2.66719
atpH	model0	-467.874	21	omega (dN/dS) = 0.03925
	model1	-465.997	22	p: 0.95531 0.04469	w: 0.00000 1.00000
	model2	-465.997	24	p: 0.95531 0.02464 0.02005	w: 0.00000 1.00000 1.00000
	model3	-465.855	25	p: 0.79200 0.14813 0.05987	w: 0.00000 0.00000 0.61481
	model7	-465.981	22	p = 0.01097 q = 0.21857
	model8	-465.997	24	p0 = 0.95531 p = 0.00500 q = 66.95974	(p1 = 0.04469) w = 1.00000
atpI	model0	-1736.77	21	omega (dN/dS) = 0.10748
	model1	-1715.8	22	p: 0.88771 0.11229	w: 0.00833 1.00000
	model2	-1709.1	24	p: 0.86835 0.12749 0.00415	w: 0.00382 1.00000 15.53757
	model3	-1708.8	25	p: 0.90550 0.09037 0.00414	w: 0.01857 1.40542 15.89599
	model7	-1715.89	22	p = 0.01139 q = 0.07541
	model8	-1709.36	24	p0 = 0.99582 p = 0.01006 q = 0.06459	(p1 = 0.00418) w = 15.10762
ccsA	model0	-3353.67	21	omega (dN/dS) = 0.32425
	model1	-3318.47	22	p: 0.68710 0.31290	w: 0.09475 1.00000
	model2	-3318.47	24	p: 0.68710 0.21236 0.10054	w: 0.09475 1.00000 1.00000
	model3	-3313.95	25	p: 0.56872 0.42505 0.00623	w: 0.04833 0.72394 7.71256
	model7	-3317.63	22	p = 0.25473 q = 0.48105
	model8	-3313.87	24	p0 = 0.99408 p = 0.27741 q = 0.53470	(p1 = 0.00592) w = 7.88328
cemA	model0	-1957.92	21	omega (dN/dS) = 0.38330
	model1	-1955.86	22	p: 0.81785 0.18215	w: 0.26216 1.00000
	model2	-1955.73	24	p: 0.90985 0.00000 0.09015	w: 0.30166 1.00000 1.48913
	model3	-1955.73	25	p: 0.45758 0.45227 0.09015	w: 0.30166 0.30167 1.4891
	model7	-1956.3	22	p = 1.17192 q = 1.78867
	model8	-1955.73	24	p0 = 0.91310 p = 43.33938 q = 99.00000	(p1 = 0.08690) w = 1.50594
clpP	model0	-3076.17	21	omega (dN/dS) = 1.09993
	model1	-3011.73	22	p: 0.35259 0.64741	w: 0.05913 1.00000
	model2	-2975.450860	24	p: 0.27092 0.54496 0.18412	w: 0.02638 1.00000 4.29387	18 K 0.999**	110 P 0.998**	111 L 0.993**	114 G 0.996**	121 T 0.996**	129 S 1.000**	143 I 0.996**
	model3	-2973.31	25	p: 0.33733 0.53014 0.13253	w: 0.08745 1.45614 5.95974
	model7	-3012.77	22	p = 0.04102 q = 0.01507
	model8	-2975.59	24	p0 = 0.81760 p = 0.03540 q = 0.01381	(p1 = 0.18240) w = 4.39836	18 K 0.999**	20 L 0.991**	100 V 0.993**	108 F 0.994**	110 P 0.999**	111 L 0.997**	114 G 0.998**	121 T 0.999**	129 S 1.000**	143 I 0.998**	168 A 0.991**
matK	model0	-4762.06	21	omega (dN/dS) = 0.36096
	model1	-4728.04	22	p: 0.73453 0.26547	w: 0.13969 1.00000
	model2	-4727	24	p: 0.81250 0.00000 0.18750	w: 0.17911 1.00000 1.34858
	model3	-4727	25	p: 0.23708 0.57541 0.18750	w: 0.17911 0.17911 1.34858
	model7	-4730.944540	22	p = 0.33390 q = 0.56669
	model8	-4727	24	p0 = 0.81568 p = 22.00760 q = 99.0000	(p1 = 0.18432) w = 1.35813
ndhA	model0	-1870.16	21	omega (dN/dS) = 0.46290
	model1	-1863.93	22	p: 0.66225 0.33775	w: 0.00000 1.00000
	model2	-1860.51	24	p: 0.93187 0.00000 0.06813	w: 0.16667 1.00000 5.49993
	model3	-1860.51	25	p: 0.93187 0.00000 0.06813	w: 0.16666 0.51718 5.49991
	model7	-1864.06	22	p = 0.00500 q = 0.01163
	model8	-1860.51	24	p0 = 0.93206 p = 19.91498 q = 99.00000	(p1 = 0.06794) w = 5.50699
ndhB	model0	-2311.29	21	omega (dN/dS) = 1.99121
	model1	-2314.84	22	p: 0.00001 0.99999	w: 0.18885 1.00000
	model2	-2306.85	24	p: 0.49105 0.08899 0.41997	w: 0.00000 1.00000 5.04083
	model3	-2306.55	25	p: 0.49383 0.50076 0.00541	w: 0.00000 4.21453 39.70676
	model7	-2314.84	22	p = 1.51889 q = 0.00500
	model8	-2306.85	24	p0 = 0.54402 p = 0.00500 q = 1.90654	(p1 = 0.45598) w = 4.82909
ndhC	model0	-896.877	21	omega (dN/dS) = 0.13955
	model1	-889.848	22	p: 0.82581 0.17419	w: 0.02577 1.00000
	model2	-884.168	24	p: 0.77202 0.21635 0.01163	w: 0.01647 1.00000 11.93398
	model3	-888.704	25	p: 0.46331 0.25652 0.28017	w: 0.00000 0.00000 0.54796
	model7	-889.193	22	p = 0.09808 q = 0.49268
	model8	-883.951	24	p0 = 0.98790 p = 0.06488 q = 0.24627	(p1 = 0.01210) w = 11.28785
ndhD	model0	-4317.659010	21	omega (dN/dS) = 2.25840
	model1	-4325.09	22	p: 0.22587 0.77413	w: 0.00000 1.00000
	model2	-4275.1	24	p: 0.11848 0.52294 0.35857	w: 0.00000 1.00000 5.69561	78 C 0.992**	102 S 0.998**	105 N 0.998**	177 V 0.999**	180 G 0.998**	190 L 0.997**	194 P 0.992**	258 G 0.993**	284 F 0.993**	430 Q 0.998**
	model3	-4275.01	25	p: 0.21278 0.50090 0.28632	w: 0.00000 1.55969 6.32419
	model7	-4335.7	22	p = 34.98431 q = 0.00500
	model8	-4275.109274	24	p0 = 0.63838 p = 0.05152 q = 0.01110	(p1 = 0.36162) w = 5.64778
ndhE	model0	-281.216	21	omega (dN/dS) = 0.18571
	model1	-280.659660	22	p: 0.73432 0.26568	w: 0.00000 1.00000
	model2	-280.659660	24	p: 0.73432 0.19485 0.07082	w: 0.00000 1.00000 1.00000
	model3	-280.526	25	p: 0.34003 0.32788 0.33209	w: 0.00000 0.00000 0.64679
	model7	-280.617	22	p = 0.09590 q = 0.32264
	model8	-280.617	24	p0 = 0.99999 p = 0.09590 q = 0.32265	(p1 = 0.00001) w = 1.00000
ndhF	model0	-7707.31	21	omega (dN/dS) = 0.22704
	model1	-7607.325050	22	p: 0.78330 0.21670	w: 0.08815 1.00000
	model2	-7607.325050	24	p: 0.78330 0.19384 0.02285	w: 0.08815 1.00000 1.00000
	model3	-7600.61	25	p: 0.57972 0.37160 0.04868	w: 0.03072 0.45450 1.67778
	model7	-7603.9	22	p = 0.26630 q = 0.78451
	model8	-7600.69	24	p0 = 0.97916 p = 0.32277 q = 1.08070	(p1 = 0.02084) w = 2.14637
ndhG	model0	-915.845	21	omega (dN/dS) = 0.30047
	model1	-913.787	22	p: 0.75974 0.24026	w: 0.06718 1.00000
	model2	-913.683	24	p: 0.89592 0.03695 0.06712	w: 0.15103 1.00000 1.94565
	model3	-913.681	25	p: 0.38123 0.56811 0.05065	w: 0.00000 0.33329 2.25237
	model7	-913.83	22	p = 0.07590 q = 0.18050
	model8	-913.681	24	p0 = 0.94597 p = 0.83940 q = 3.36838	(p1 = 0.05403) w = 2.17118
ndhH	model0	-1908.09	21	omega (dN/dS) = 0.07958
	model1	-1904.51	22	p: 0.91812 0.08188	w: 0.00000 1.00000
	model2	-1881.96	22	p: 0.88919 0.10824 0.00257	w: 0.00000 1.00000 60.02306
	model3	-1881.8	25	p: 0.91944 0.07799 0.00257	w: 0.00000 1.53558 61.67886
	model7	-1904.61	22	p = 0.00894 q = 0.13391
	model8	-1881.98	24	p0 = 0.99742 p = 0.00552 q = 0.05303	(p1 = 0.00258) w = 58.86598
ndhI	model0	-918.818	21	omega (dN/dS) = 0.17679
	model1	-905.005	22	p: 0.86880 0.13120	w: 0.00000 1.00000
	model2	-903.282	24	p: 0.87929 0.08450 0.03621	w: 0.00000 1.00000 3.61396
	model3	-903.371	25	p: 0.25424 0.64718 0.09857	w: 0.00030 0.00033 2.17018
	model7	-905.382	22	p = 0.00500 q = 0.04637
	model8	-903.371	24	p0 = 0.90159 p = 0.01367 q = 3.43833	(p1 = 0.09841) w = 2.17284	159 L 0.991**
ndhJ	model0	-1204.04	21	omega (dN/dS) = 0.11431
	model1	-1198.76	22	p: 0.91176 0.08824	w: 0.05527 1.00000
	model2	-1193.35	24	p: 0.88355 0.10990 0.00655	w: 0.05977 1.00000 11.17383
	model3	-1198.62	25	p: 0.33511 0.52433 0.14056	w: 0.04037 0.04037 0.66706
	model7	-1198.69	22	p = 0.18364 q = 1.23216
	model8	-1193.4	24	p0 = 0.99343 p = 0.16702 q = 0.89697	(p1 = 0.00657) w = 11.05893
ndhK	model0	-1370.44	21	omega (dN/dS) = 0.12512
	model1	-1367.72	22	p: 0.95050 0.04950	w: 0.08564 1.00000
	model2	-1367.659580	24	p: 0.96650 0.00000 0.03350	w: 0.09206 1.00000 1.38078
	model3	-1367.659580	25	p: 0.51952 0.44697 0.03350	w: 0.09206 0.09206 1.38077
	model7	-1368.31	22	p = 0.40693 q = 2.67006
	model8	-1367.67	24	p0 = 0.96842 p = 10.25185 q = 99.00000	(p1 = 0.03158) w = 1.41476
petA	model0	-2315.76	21	omega (dN/dS) = 0.17825
	model1	-2312.28	22	p: 0.90937 0.09063	w: 0.11156 1.00000
	model2	-2312.28	24	p: 0.90936 0.03074 0.05990	w: 0.11156 1.00000 1.00000
	model3	-2311.84	25	p: 0.22378 0.45183 0.32439	w: 0.03972 0.03973 0.48809
	model7	-2311.88	22	p = 0.38800 q = 1.67343
	model8	-2311.88	24	p0 = 0.99999 p = 0.38801 q = 1.67354	(p1 = 0.00001) w = 1.00000
petB	model0	-1361.54	21	omega (dN/dS) = 0.04128
	model1	-1353.63	22	p: 0.96281 0.03719	w: 0.00892 1.00000
	model2	-1353.63	24	p: 0.96281 0.01729 0.01990	w: 0.00892 1.00000 1.00000
	model3	-1353.550760	25	p: 0.27008 0.67656 0.05336	w: 0.00450 0.00452 0.72263
	model7	-1353.87	22	p = 0.01068 q = 0.20408
	model8	-1353.61	24	p0 = 0.96698 p = 0.01157 q = 0.34342	(p1 = 0.03302) w = 1.00000
petD	model0	-968.153	21	omega (dN/dS) = 0.02658
	model1	-968.154	22	p: 0.99999 0.00001	w: 0.02658 1.00000
	model2	-968.153	24	p: 1.00000 0.00000 0.00000	w: 0.02658 1.00000 17.48153
	model3	-968.153	25	p: 0.24078 0.26737 0.49185	w: 0.02658 0.02658 0.02658
	model7	-968.198	22	p = 2.76019 q = 99.00000
	model8	-968.199	24	p0 = 0.99999 p = 2.76002 q = 99.00000	(p1 = 0.00001) w = 1.00000
petG	model0	-247.289	21	omega (dN/dS) = 0.01792
	model1	-247.289190	22	p: 0.99999 0.00001	w: 0.01791 1.00000
	model2	-237.631960	24	p: 0.91544 0.05683 0.02773	w: 0.00000 1.00000 28.29905
	model3	-247.288	25	p: 0.23048 0.52708 0.24243	w: 0.00000 0.00000 0.07815
	model7	-247.289	22	p = 0.29776 q = 14.35697
	model8	-237.683	24	p0 = 0.97239 p = 0.01118 q = 0.20088	(p1 = 0.02761) w = 28.34402
petL	model0	-247.445	21	omega (dN/dS) = 0.09613
	model1	-247.445	22	p: 0.99999 0.00001	w: 0.09612 1.00000
	model2	-238.835180	24	p: 0.86276 0.10598 0.03126	w: 0.13417 1.00000 32.56896
	model3	-247.224	25	p: 0.48184 0.07368 0.44448	w: 0.00000 0.18889 0.18889
	model7	-247.269	22	p = 0.70424 q = 6.30333
	model8	-238.744	24	p0 = 0.96873 p = 0.49418 q = 1.75274	(p1 = 0.03127) w = 31.91875
petN	model0	-218.418	21	omega (dN/dS) = 0.00010
	model1	-219.014	22	p: 0.38454 0.61546	w: 1.00000 1.00000
	model2	-218.377	24	p: 0.18731 0.19677 0.61592	w: 1.00000 1.00000 2.46505
	model3	-218.333	25	p: 0.19512 0.65729 0.14759	w: 1.57666 1.57666 4.43097
	model7	-219.014	22	p = 78.19128 q = 0.00500
	model8	-218.377	24	p0 = 0.38408 p = 4.78551 q = 0.00500	(p1 = 0.61592) w = 2.46504
psaA	model0	-4444.36	21	omega (dN/dS) = 0.03892
	model1	-4438.09	22	p: 0.97439 0.02561	w: 0.01803 1.00000
	model2	-4429.004230	24	p: 0.97110 0.02753 0.00137	w: 0.01837 1.00000 16.71507
	model3	-4437.873600	25	p: 0.27319 0.63126 0.09555	w: 0.00000 0.00000 0.43391
	model7	-4437.88	22	p = 0.01331 q = 0.26295
	model8	-4428.809950	24	p0 = 0.99863 p = 0.01162 q = 0.22511	(p1 = 0.00137) w = 16.62388
psaB	model0	-4496.6	21	omega (dN/dS) = 0.04777
	model1	-4489.53	22	p: 0.96651 0.03349	w: 0.02316 1.00000
	model2	-4489.53	24	p: 0.96651 0.01199 0.02150	w: 0.02316 1.00000 1.00000
	model3	-4488.6	25	p: 0.49893 0.36625 0.13482	w: 0.00000 0.00000 0.38268
	model7	-4488.68	22	p = 0.05227 q = 0.85106
	model8	-4482.34	24	p0 = 0.99860 p = 0.05183 q = 0.80944	(p1 = 0.00140) w = 13.82940
psaC	model0	-644.278230	21	omega (dN/dS) = 0.01717
	model1	-644.279	22	p: 0.99999 0.00001	w: 0.01717 1.00000
	model2	-644.278230	24	p: 1.00000 0.00000 0.00000	w: 0.01717 1.00000 40.28822
	model3	-644.278230	25	p: 0.18269 0.34357 0.47374	w: 0.01717 0.01717 0.01717
	model7	-644.343	22	p = 1.79587 q = 99.00000
	model8	-644.343	24	p0 = 0.99999 p = 1.79583 q = 99.00000	(p1 = 0.00001) w = 1.00000
psaI	model0	-319.841	21	omega (dN/dS) = 0.17252
	model1	-319.841	22	p: 0.99999 0.00001	w: 0.17252 1.00000
	model2	-313.13	24	p: 0.97266 0.00000 0.02734	w: 0.33973 1.00000 17.85855
	model3	-319.841	25	p: 0.18426 0.27027 0.54546	w: 0.17252 0.17252 0.17252
	model7	-319.893	23	p = 20.93049 q = 99.00000
	model8	-313.147	24	p0 = 0.97266 p = 51.43338 q = 99.00000	(p1 = 0.02734) w = 17.91080
psaJ	model0	-343.329	21	omega (dN/dS) = 0.05664
	model1	-343.329	22	p: 0.99999 0.00001	w: 0.05664 1.00000
	model2	-323.859	24	p: 0.95376 0.00000 0.04624	w: 0.19926 1.00000 25.44579
	model3	-343.329	25	p: 0.26882 0.53838 0.19280	w: 0.05664 0.05664 0.05664
	model7	-343.35	22	p = 6.03454 q = 99.00000
	model8	-323.863	24	p0 = 0.95377 p = 24.75150 q = 99.00000	(p1 = 0.04623) w = 25.46364
psbA	model0	-2222.99	21	omega (dN/dS) = 0.01940
	model1	-2217.44	22	p: 0.99068 0.00932	w: 0.01089 1.00000
	model2	-2212.82	24	p: 0.98732 0.00963 0.00305	w: 0.01186 1.00000 10.32949
	model3	-2213.24	25	p: 0.99416 0.00002 0.00582	w: 0.01489 0.08129 6.73805
	model7	-2218.85	22	p = 0.01229 q = 0.30595
	model8	-2213.26	24	p0 = 0.99419 p = 1.54190 q = 99.00000	(p1 = 0.00581) w = 6.74382
psbB	model0	-3196.43	21	omega (dN/dS) = 0.02919
	model1	-3196.43	22	p: 0.99999 0.00001	w: 0.02919 1.00000
	model2	-3189.65	24	p: 0.99803 0.00000 0.00197	w: 0.03110 1.00000 13.35260
	model3	-3196.43	25	p: 0.19314 0.50054 0.30632	w: 0.02919 0.02919 0.02919
	model7	-3196.49	22	p = 3.03321 q = 99.00000
	model8	-3189.708750	24	p0 = 0.99802 p = 3.23417 q = 99.00000	(p1 = 0.00198) w = 13.35824
psbC	model0	-2474.91	21	omega (dN/dS) = 0.02682
	model1	-2474.91	22	p: 0.99999 0.00001	w: 0.02682 1.00000
	model2	-2467.44	24	p: 0.99755 0.00000 0.00245	w: 0.02898 1.00000 15.77315
	model3	-2474.91	25	p: 0.29435 0.50592 0.19973	w: 0.02682 0.02682 0.02682
	model7	-2474.95	22	p = 2.78136 q = 99.00000
	model8	-2467.48	24	p0 = 0.99754 p = 3.00740 q = 99.00000	(p1 = 0.00246) w = 15.77805
psbD	model0	-2055.71	21	omega (dN/dS) = 0.00958
	model1	-2055.71	22	p: 0.99999 0.00001	w: 0.00958 1.00000
	model2	-2049	24	p: 0.99717 0.00000 0.00283	w: 0.01057 1.00000 14.43995
	model3	-2055.71	25	p: 0.20916 0.22392 0.56692	w: 0.00958 0.00958 0.00958
	model7	-2055.73	22	p = 0.99573 q = 99.00000
	model8	-2055.73	24	p0 = 0.99999 p = 0.99544 q = 99.00000	(p1 = 0.00001) w = 1.00000
psbE	model0	-462.474	21	omega (dN/dS) = 0.11489
	model1	-462.474	22	p: 0.99999 0.00001	w: 0.11489 1.00000
	model2	-462.474	24	p: 1.00000 0.00000 0.00000	w: 0.11489 1.00000 1.00000
	model3	-462.474	25	p: 0.30847 0.23226 0.45927	w: 0.11489 0.11489 0.11489
	model7	-462.484	22	p = 12.93987 q = 99.00000
	model8	-462.484060	24	p0 = 0.99999 p = 12.93937 q = 99.00000	(p1 = 0.00001) w = 1.00000
psbF	model0	-195.037	21	omega (dN/dS) = 0.12292
	model1	-195.037	22	p: 0.99999 0.00001	w: 0.12292 1.00000
	model2	-195.037	24	p: 1.00000 0.00000 0.00000	w: 0.12292 1.00000 1.00000
	model3	-195.037	25	p: 0.23654 0.55323 0.21023	w: 0.12292 0.12292 0.12292
	model7	-195.041	22	p = 13.95671 q = 99.00000
	model8	-195.041	24	p0 = 0.99999 p = 13.95618 q = 99.00000	(p1 = 0.00001) w = 1.00000
psbH	model0	-499.469	21	omega (dN/dS) = 0.05527
	model1	-499.469	22	p: 0.99999 0.00001	w: 0.05526 1.00000
	model2	-499.469	24	p: 1.00000 0.00000 0.00000	w: 0.05527 1.00000 1.00000
	model3	-499.002	25	p: 0.65670 0.16597 0.17733	w: 0.00000 0.16211 0.16211
	model7	-499.056	22	p = 0.32672 q = 5.22344
	model8	-499.057	24	p0 = 0.99999 p = 0.32675 q = 5.22427	(p1 = 0.00001) w = 1.00000
psbI	model0	-261.499	21	omega (dN/dS) = 0.04733
	model1	-261.499	22	p: 0.99999 0.00001	w: 0.04732 1.00000
	model2	-252.992	24	p: 0.97290 0.00000 0.02710	w: 0.10831 1.00000 22.37884
	model3	-261.77	25	p: 0.33379 0.30101 0.36521	w: 0.04746 0.04746 0.04746
	model7	-261.502	22	p = 4.99476 q = 99.00000
	model8	-252.992	24	p0 = 0.97290 p = 12.10300 q = 99.00000	(p1 = 0.02710) w = 22.38366
psbJ	model0	-245.538	21	omega (dN/dS) = 0.22683
	model1	-244.113	22	p: 0.83331 0.16669	w: 0.08858 1.00000
	model2	-244.113	24	p: 0.83331 0.09786 0.06883	w: 0.08858 1.00000 1.00000
	model3	-244.103	25	p: 0.49548 0.28996 0.21455	w: 0.06962 0.06962 0.84087
	model7	-244.117	22	p = 0.20608 q = 0.67014
	model8	-244.108	24	p0 = 0.85493 p = 0.71227 q = 5.69900	(p1 = 0.14507) w = 1.00000
psbK	model0	-535.558	21	omega (dN/dS) = 0.53665
	model1	-529.081	22	p: 0.49125 0.50875	w: 0.00000 1.00000
	model2	-528.952	24	p: 0.50843 0.00000 0.49157	w: 0.00000 1.00000 1.17942
	model3	-528.952	25	p: 0.50843 0.22629 0.26528	w: 0.00000 1.17942 1.17942
	model7	-529.085	22	p = 0.00500 q = 0.00503
	model8	-528.952	24	p0 = 0.50843 p = 0.00500 q = 99.00000	(p1 = 0.49157) w = 1.17942
psbL	model0	-225.133	21	omega (dN/dS) = 0.05567
	model1	-221.951	22	p: 0.95909 0.04091	w: 0.00000 1.00000
	model2	-204.277	24	p: 0.94798 0.00000 0.05202	w: 0.00000 1.00000 57.11688
	model3	-204.277	25	p: 0.79743 0.15055 0.05202	w: 0.00000 0.00000 57.11686
	model7	-218.787	22	p = 0.00500 q = 0.04819
	model8	-205.767	24	p0 = 0.94846 p = 0.00500 q = 99.00000	(p1 = 0.05154) w = 19.21134	1 T 0.999**
psbM	model0	-225.847180	21	omega (dN/dS) = 0.00010
	model1	-225.835	22	p: 0.99999 0.00001	w: 0.00000 1.00000
	model2	-223.731	24	p: 0.97138 0.00000 0.02862	w: 0.00000 1.00000 18.99868
	model3	-225.835	25	p: 0.36930 0.41116 0.21954	w: 0.00000 0.00000 0.00000
	model7	-225.835	22	p = 0.00500 q = 11.56351
	model8	-225.835	24	p0 = 0.99999 p = 0.00500 q = 99.00000	(p1 = 0.00001) w = 6.33009
psbN	model0	-321.836	21	omega (dN/dS) = 0.13537
	model1	-314.72	22	p: 0.90062 0.09938	w: 0.00000 1.00000
	model2	-304.221	24	p: 0.93077 0.00000 0.06923	w: 0.04671 1.00000 12.12346
	model3	-304.221	25	p: 0.00000 0.93077 0.06923	w: 0.00000 0.04671 12.12345
	model7	-314.72	22	p = 0.00500 q = 0.04543
	model8	-304.223	24	p0 = 0.93078 p = 4.90646 q = 99.00000	(p1 = 0.06922) w = 12.12861	3 T 0.999**	11 L 1.000**
psbT	model0	-235.281	21	omega (dN/dS) = 0.01355
	model1	-235.281	22	p: 0.99999 0.00001	w: 0.01355 1.00000
	model2	-228.235	24	p: 0.97057 0.00000 0.02943	w: 0.02753 1.00000 20.31532
	model3	-235.281	25	p: 0.22529 0.27216 0.50254	w: 0.01355 0.01355 0.01355
	model7	-235.285	22	p = 1.41936 q = 99.00000
	model8	-228.236	24	p0 = 0.97057 p = 2.85564 q = 99.00000	(p1 = 0.02943) w = 20.32048
psbZ	model0	-441.17	21	omega (dN/dS) = 0.05585
	model1	-441.171	22	p: 0.99999 0.00001	w: 0.05585 1.00000
	model2	-435.974	24	p: 0.98407 0.00000 0.01593	w: 0.08484 1.00000 12.76010
	model3	-441.17	25	p: 0.27268 0.23567 0.49165	w: 0.05585 0.05585 0.05585
	model7	-441.208	22	p = 5.95580 q = 99.00000
	model8	-435.998	24	p0 = 0.98406 p = 9.28642 q = 99.00000	(p1 = 0.01594) w = 12.77611
rbcL	model0	-3159.19	21	omega (dN/dS) = 0.06475
	model1	-3116.49	22	p: 0.94353 0.05647	w: 0.00688 1.00000
	model2	-3115.21	24	p: 0.96319 0.00000 0.03681	w: 0.01400 1.00000 1.66013
	model3	-3115.21	25	p: 0.44715 0.51604 0.03681	w: 0.01400 0.01400 1.66013
	model7	-3118.58	22	p = 0.00922 q = 0.13601
	model8	-3115.22	24	p0 = 0.96346 p = 1.46539 q = 99.00000	(p1 = 0.03654) w = 1.66751
rpl2	model0	-1725.61	21	omega (dN/dS) = 0.45894
	model1	-1711.9	22	p: 0.63722 0.36278	w: 0.00000 1.00000
	model2	-1709.46	24	p: 0.83405 0.00000 0.16595	w: 0.11775 1.00000 2.40288
	model3	-1709.46	25	p: 0.51465 0.31941 0.16594	w: 0.11775 0.11776 2.40288
	model7	-1712.09	22	p = 0.00500 q = 0.00755
	model8	-1709.47	24	p0 = 0.83458 p = 13.36265 q = 99.00000	(p1 = 0.16542) w = 2.40573
rpl14	model0	-1046.25	21	omega (dN/dS) = 0.21241
	model1	-1040.7	22	p: 0.81131 0.18869	w: 0.07780 1.00000
	model2	-1029.928500	24	p: 0.74311 0.24868 0.00821	w: 0.07145 1.00000 15.89691
	model3	-1040.66	25	p: 0.23844 0.52544 0.23612	w: 0.06071 0.06071 0.82161
	model7	-1040.75	22	p = 0.20245 q = 0.64412
	model8	-1030.05	24	p0 = 0.99179 p = 0.13822 q = 0.32185	(p1 = 0.00821) w = 15.86545
rpl16	model0	-1004.69	21	omega (dN/dS) = 2.13576
	model1	-1003.96	22	p: 0.32856 0.67144	w: 0.00000 1.00000
	model2	-990.528	24	p: 0.16209 0.59136 0.24654	w: 0.00000 1.00000 7.76089	26 S 0.998**	37 G 1.000**	83 K 0.993**
	model3	-990.275	25	p: 0.38270 0.48212 0.13518	w: 0.00000 2.49291 10.50004
	model7	-1007.59	22	p = 29.02908 q = 0.00500
	model8	-990.529550	24	p0 = 0.75628 p = 0.02000 q = 0.00500	(p1 = 0.24372) w = 7.86448	22 L 0.991**	26 S 0.999**	83 K 0.997**	98 W 0.993**
rpl20	model0	-1054.39	21	omega (dN/dS) = 0.47468
	model1	-1040.24	22	p: 0.60164 0.39836	w: 0.08533 1.00000
	model2	-1039.23	24	p: 0.63944 0.26962 0.09094	w: 0.12188 1.00000 2.32455
	model3	-1039.13	25	p: 0.30921 0.49995 0.19084	w: 0.00000 0.39584 1.86533
	model7	-1040.704300	22	p = 0.13897 q = 0.16359
	model8	-1039.15	24	p0 = 0.84565 p = 0.48368 q = 1.16580	(p1 = 0.15435) w = 1.99448
rpl22	model0	-1112.08	21	omega (dN/dS) = 1.14814
	model1	-1111.05	22	p: 0.13379 0.86621	w: 0.00000 1.00000
	model2	-1109.87	24	p: 0.18449 0.00000 0.81551	w: 0.00000 1.00000 1.45121
	model3	-1109.87	25	p: 0.18449 0.61911 0.19640	w: 0.00000 1.45121 1.45121
	model7	-1111.14	22	p = 0.04651 q = 0.00500
	model8	-1109.87	24	p0 = 0.18449 p = 0.00500 q = 0.75716	(p1 = 0.81551) w = 1.45121
rpl32	model0	-317.279	21	omega (dN/dS) = 0.33669
	model1	-313.874	22	p: 0.72096 0.27904	w: 0.10902 1.00000
	model2	-313.686	24	p: 0.83473 0.00000 0.16527	w: 0.16152 1.00000 1.62571
	model3	-313.650430	25	p: 0.19905 0.65835 0.14260	w: 0.00000 0.23722 1.76186
	model7	-314.082	22	p = 0.24394 q = 0.42912
	model8	-313.669	24	p0 = 0.85487 p = 1.99634 q = 8.91537	(p1 = 0.14513) w = 1.73196
rpl33	model0	-585.238	21	omega (dN/dS) = 0.45763
	model1	-581.54	22	p: 0.69597 0.30403	w: 0.17668 1.00000
	model2	-580.701	24	p: 0.84455 0.00000 0.15545	w: 0.26021 1.00000 1.94429
	model3	-580.701	25	p: 0.23716 0.60739 0.15545	w: 0.26021 0.26021 1.94429
	model7	-582.227	22	p = 0.42432 q = 0.52469
	model8	-580.708	24	p0 = 0.84695 p = 35.36240 q = 99.00000	(p1 = 0.15305) w = 1.95650
rpl36	model0	-207.263	21	omega (dN/dS) = 0.02553
	model1	-207.262760	22	p: 0.99999 0.00001	w: 0.02553 1.00000
	model2	-178.634	24	p: 0.97354 0.00000 0.02646	w: 0.27362 1.00000 999.00000
	model3	-178.634	25	p: 0.61078 0.36276 0.02646	w: 0.27362 0.27362 999.00000
	model7	-207.266	22	p = 2.64598 q = 99.00000
	model8	-178.634	24	p0 = 0.97354 p = 37.34911 q = 99.00000	(p1 = 0.02646) w = 999.00000
rpoA	model0	-3041.92	21	omega (dN/dS) = 0.74713
	model1	-3021.56	22	p: 0.35640 0.64360	w: 0.00000 1.00000
	model2	-3017.3	24	p: 0.33099 0.61787 0.05114	w: 0.00000 1.00000 3.85053
	model3	-3017.23	25	p: 0.34405 0.61591 0.04004	w: 0.00000 1.08209 4.32416
	model7	-3021.83	22	p = 0.02826 q = 0.01646
	model8	-3017.52	24	p0 = 0.93814 p = 0.03170 q = 0.01810	(p1 = 0.06186) w = 3.48187
rpoB	model0	-8496.31	21	omega (dN/dS) = 0.27138
	model1	-8408.42	22	p: 0.78620 0.21380	w: 0.07094 1.00000
	model2	-8403.16	24	p: 0.79878 0.18626 0.01496	w: 0.08329 1.00000 3.64107
	model3	-8403.04	25	p: 0.74838 0.22867 0.02295	w: 0.06582 0.79962 3.16077
	model7	-8411.65	22	p = 0.12277 q = 0.32608
	model8	-8403.17	24	p0 = 0.97198 p = 0.24648 q = 0.82907	(p1 = 0.02802) w = 2.93118
rpoC1	model0	-5307.7	21	omega (dN/dS) = 0.31406
	model1	-5267.25	22	p: 0.69389 0.30611	w: 0.05848 1.00000
	model2	-5266.49	24	p: 0.70181 0.28888 0.00931	w: 0.06689 1.00000 3.60361
	model3	-5265.7	25	p: 0.54134 0.43509 0.02357	w: 0.00000 0.66466 2.93136
	model7	-5267.39	22	p = 0.10068 q = 0.19335
	model8	-5266	24	p0 = 0.98483 p = 0.16055 q = 0.34647	(p1 = 0.01517) w = 3.23341
rpoC2	model0	-11334.979237	21	omega (dN/dS) = 0.39110
	model1	-11264.103043	22	p: 0.66444 0.33556	w: 0.09745 1.00000
	model2	-11260.392907	24	p: 0.68840 0.29070 0.02090	w: 0.11880 1.00000 3.04858
	model3	-11260.367893	25	p: 0.36790 0.54218 0.08992	w: 0.00000 0.46783 2.04319
	model7	-11266.200007	22	p = 0.16352 q = 0.24181
	model8	-11260.386303	24	p0 = 0.94292 p = 0.39762 q = 0.82744	(p1 = 0.05708) w = 2.30621
rps2	model0	-2192.04	21	omega (dN/dS) = 0.53936
	model1	-2166.43	22	p: 0.60600 0.39400	w: 0.09302 1.00000
	model2	-2161.19	24	p: 0.79372 0.00000 0.20628	w: 0.22139 1.00000 2.16260
	model3	-2161.19	25	p: 0.64420 0.14952 0.20628	w: 0.22139 0.22139 2.16260
	model7	-2167.58	22	p = 0.02515 q = 0.02205
	model8	-2161.197480	24	p0 = 0.79496 p = 28.47333 q = 99.00000	(p1 = 0.20504) w = 2.16904
rps3	model0	-2323.45	21	omega (dN/dS) = 0.57305
	model1	-2283.65	22	p: 0.48262 0.51738	w: 0.03751 1.00000
	model2	-2273.09	24	p: 0.42657 0.53895 0.03447	w: 0.01296 1.00000 6.40061	65 D 0.999**
	model3	-2273.09	25	p: 0.42940 0.53640 0.03420	w: 0.01471 1.00944 6.44742
	model7	-2283.7	22	p = 0.02607 q = 0.02217
	model8	-2273.12	24	p0 = 0.96486 p = 0.02078 q = 0.01716	(p1 = 0.03514) w = 6.16526
rps4	model0	-1955.14	21	omega (dN/dS) = 0.58281
	model1	-1904.11	22	p: 0.68659 0.31341	w: 0.04870 1.00000
	model2	-1883.7	24	p: 0.64644 0.27625 0.07731	w: 0.06040 1.00000 5.73892	31 S 0.996**	34 K 0.999**
	model3	-1882.98	25	p: 0.74354 0.20186 0.05460	w: 0.10929 1.69346 7.30140
	model7	-1905.81	22	p = 0.01440 q = 0.01870
	model8	-1884.09	24	p0 = 0.91959 p = 0.10232 q = 0.19856	(p1 = 0.08041) w = 5.69084	27 L 0.997**	31 S 0.999**	34 K 1.000**	156 P 0.997**	163 S 0.997**	177 R 0.991**
rps7	model0	-1236.75	21	omega (dN/dS) = 0.58474
	model1	-1220.68	22	p: 0.56224 0.43776	w: 0.00000 1.00000
	model2	-1206.69	24	p: 0.49940 0.37177 0.12882	w: 0.00000 1.00000 6.26408
	model3	-1196.17	25	p: 0.71090 0.28258 0.00652	w: 0.13004 3.29713 51.27647
	model7	-1223.25	22	p = 0.00743 q = 0.00500
	model8	-1206.71	24	p0 = 0.86482 p = 0.01295 q = 0.01721	(p1 = 0.13518) w = 6.09117
rps8	model0	-1161.02	21	omega (dN/dS) = 0.24308
	model1	-1148.98	22	p: 0.81470 0.18530	w: 0.08454 1.00000
	model2	-1148.78	24	p: 0.85303 0.00000 0.14697	w: 0.10147 1.00000 1.26543
	model3	-1148.78	25	p: 0.36372 0.48932 0.14697	w: 0.10147 0.10147 1.26543
	model7	-1149.81	22	p = 0.19505 q = 0.57190
	model8	-1148.782130	24	p0 = 0.85539 p = 11.43952 q = 99.00000	(p1 = 0.14461) w = 1.27445	68 R 0.995**	70 T 1.000**
rps11	model0	-1516.325670	21	omega (dN/dS) = 0.99003
	model1	-1495.86	22	p: 0.39077 0.60923	w: 0.00000 1.00000
	model2	-1484.03	24	p: 0.35189 0.52896 0.11915	w: 0.00000 1.00000 4.68544	100 Q 1.000**
	model3	-1480.89	25	p: 0.54424 0.44748 0.00828	w: 0.14048 2.16111 26.66668
	model7	-1495.88	22	p = 0.00758 q = 0.00500
	model8	-1484.03	24	p0 = 0.88072 p = 0.00748 q = 0.00500	(p1 = 0.11928) w = 4.68160	100 Q 1.000**
rps12	model0	-1394.119520	21	omega (dN/dS) = 0.74173
	model1	-1325.28	22	p: 0.55210 0.44790	w: 0.00000 1.00000
	model2	-1285.16	24	p: 0.48686 0.25629 0.25685	w: 0.00000 1.00000 11.22450	8 I 0.998**	9 R 0.996**	10 K 1.000**	11 T 0.997**	13 Q 1.000**	17 N 0.994**	19 T 1.000**	20 K 0.998**	21 S 0.999**	22 P 0.994**	25 K 0.996**	26 R 0.996**	28 P 0.990**	29 Q 0.999**	30 R 0.999**	31 R 0.998**	33 T 0.997**	37 V 0.998**
	model3	-1283.990600	25	p: 0.52637 0.23564 0.23800	w: 0.00000 1.83364 14.26138
	model7	-1325.77	22	p = 0.01009 q = 0.01365
	model8	-1285.39	24	p0 = 0.74759 p = 0.00500 q = 0.00759	(p1 = 0.25241) w = 11.92689	6 Q 0.994**	7 L 0.996**	8 I 0.999**	9 R 0.999**	10 K 1.000**	11 T 0.999**	13 Q 1.000**	15 I 0.996**	17 N 0.999**	19 T 1.000**	20 K 1.000**	21 S 1.000**	22 P 0.998**	24 L 0.996**	25 K 0.999**	26 R 0.999**	28 P 0.997**	29 Q 1.000**	30 R 1.000**	31 R 0.999**	33 T 0.999**	37 V 1.000**
rps14	model0	-766.415	21	omega (dN/dS) = 0.77365
	model1	-761.064	22	p: 0.47556 0.52444	w: 0.00000 1.00000
	model2	-758.274690	24	p: 0.43730 0.53776 0.02494	w: 0.00000 1.00000 8.60572
	model3	-757.897	25	p: 0.51326 0.46521 0.02153	w: 0.00000 1.42439 10.04832
	model7	-761.094	22	p = 0.00501 q = 0.00500
	model8	-758.377	24	p0 = 0.97423 p = 0.00503 q = 0.00509	(p1 = 0.02577) w = 7.97052
rps15	model0	-796.875	21	omega (dN/dS) = 1.65515
	model1	-785.359	22	p: 0.57498 0.42502	w: 0.00000 1.00000
	model2	-768.637	24	p: 0.49150 0.49933 0.00918	w: 0.00000 1.00000 27.44824
	model3	-764.315	25	p: 0.59450 0.39637 0.00913	w: 0.00770 4.03832 76.05855
	model7	-785.418410	22	p = 0.00500 q = 0.00703
	model8	-769.017	24	p0 = 0.99082 p = 0.00868 q = 0.00581	(p1 = 0.00918) w = 31.28763
rps16	model0	-788.138	21	omega (dN/dS) = 0.17724
	model1	-787.031	22	p: 0.91259 0.08741	w: 0.14572 1.00000
	model2	-787.031	24	p: 0.91259 0.05345 0.03397	w: 0.14572 1.00000 1.00000
	model3	-783.812130	25	p: 0.38577 0.35326 0.26096	w: 0.00000 0.32111 0.32111
	model7	-784.607	22	p = 0.66861 q = 2.62453
	model8	-784.607	24	p0 = 0.99999 p = 0.66862 q = 2.62464	(p1 = 0.00001) w = 1.00000
rps18	model0	-1058.46	21	omega (dN/dS) = 1.06334
	model1	-1042.31	22	p: 0.41848 0.58152	w: 0.00000 1.00000
	model2	-1036.77	24	p: 0.54466 0.00000 0.45534	w: 0.10872 1.00000 2.41470
	model3	-1036.77	25	p: 0.54466 0.22258 0.23277	w: 0.10872 2.41470 2.41470
	model7	-1042.34	22	p = 0.00751 q = 0.00500
	model8	-1036.77	24	p0 = 0.54521 p = 12.26221 q = 99.00000	(p1 = 0.45479) w = 2.41656	76 I 0.996**	79 G 0.997**	88 R 0.993**
rps19	model0	-810.744	21	omega (dN/dS) = 0.32064
	model1	-803.949	22	p: 0.65890 0.34110	w: 0.08270 1.00000
	model2	-803.949	24	p: 0.65890 0.24206 0.09904	w: 0.08270 1.00000 1.00000
	model3	-803.736	25	p: 0.58487 0.15086 0.26427	w: 0.05122 0.77991 0.77991
	model7	-803.951	22	p = 0.22488 q = 0.39050
	model8	-803.951	24	p0 = 0.99999 p = 0.22489 q = 0.39051	(p1 = 0.00001) w = 1.00000
ycf1	model0	-27023.720775	21	omega (dN/dS) = 1.42929
	model1	-26460.751412	22	p: 0.44784 0.55216	w: 0.11994 1.00000
	model2	-25964.533316	24	p: 0.21638 0.51396 0.26966	w: 0.07038 1.00000 5.57781	11 V 0.998**	94 H 0.998**	97 L 0.998**	225 H 0.994**	270 M 1.000**	273 G 1.000**	280 L 0.998**	285 T 0.993**	286 V 0.997**	289 P 0.999**	291 E 0.996**	292 P 0.999**	293 D 1.000**	294 Y 0.998**	296 R 0.995**	299 K 0.997**	321 L 0.993**	322 D 1.000**	337 N 1.000**	342 P 1.000**	346 S 0.996**	363 G 1.000**	366 T 0.999**	494 L 1.000**	497 M 0.999**	499 I 0.995**	503 I 0.998**	505 G 1.000**	506 K 0.998**	507 K 0.992**	510 S 1.000**	511 Q 1.000**	514 Q 0.995**	518 T 0.997**	520 R 0.999**	526 R 0.998**	535 S 1.000**	566 P 0.998**	598 N 1.000**	600 N 1.000**	601 N 0.998**	604 K 1.000**	605 L 0.999**	608 L 1.000**
	model3	-25934.066996	25	p: 0.43257 0.40842 0.15901	w: 0.32646 2.35394 9.13139
	model7	-26517.079493	22	p = 0.26628 q = 0.16765
	model8	-25965.829182	24	p0 = 0.72775 p = 0.04204 q = 0.01498	(p1 = 0.27225) w = 5.60923	11 V 0.999**	94 H 0.999**	97 L 0.998**	225 H 0.995**	270 M 1.000**	273 G 1.000**	280 L 0.998**	285 T 0.995**	286 V 0.997**	289 P 0.999**	291 E 0.997**	292 P 0.999**	293 D 1.000**	294 Y 0.999**	296 R 0.996**	299 K 0.998**	321 L 0.995**	322 D 1.000**	337 N 1.000**	342 P 1.000**	346 S 0.997**	363 G 1.000**	364 L 0.991**	366 T 0.999**	494 L 1.000**	497 M 0.999**	499 I 0.996**	503 I 0.998**	505 G 1.000**	506 K 0.999**	507 K 0.994**	510 S 1.000**	511 Q 1.000**	514 Q 0.996**	518 T 0.998**	520 R 0.999**	526 R 0.998**	535 S 1.000**	566 P 0.998**	598 N 1.000**	600 N 1.000**	601 N 0.998**	604 K 1.000**	605 L 0.999**
ycf2	model0	-22578.980810	21	omega (dN/dS) = 1.34772
	model1	-22450.090041	22	p: 0.29353 0.70647	w: 0.10594 1.00000
	model2	-22246.297309	24	p: 0.12944 0.66261 0.20795	w: 0.00000 1.00000 4.38639	3 T 0.992**	65 K 0.999**	160 E 1.000**	302 G 0.999**	376 S 0.993**	386 L 0.993**	416 S 0.994**	637 E 0.999**	659 L 0.993**	698 A 0.999**	708 F 0.998**	723 V 1.000**	727 G 0.997**	733 T 0.992**	739 Y 0.995**	746 S 0.999**	758 R 0.994**	759 S 0.998**	765 F 1.000**	818 P 0.992**	1045 F 0.998**	1046 E 1.000**	1069 T 0.993**	1070 D 0.999**	1076 A 1.000**	1079 H 1.000**	1097 A 0.998**	1100 P 0.998**	1101 V 0.998**	1417 K 0.996**	1424 P 0.994**	1426 H 1.000**	1429 I 0.999**	1512 E 0.991**	1536 D 0.995**	1547 E 0.995**
	model3	-22243.222720	25	p: 0.21016 0.63978 0.15006	w: 0.10461 1.35624 5.45084
	model7	-22456.933347	22	p = 0.03450 q = 0.01189
	model8	-22247.440941	24	p0 = 0.78828 p = 0.05551 q = 0.01146	(p1 = 0.21172) w = 4.25345	3 T 0.992**	65 K 0.998**	160 E 1.000**	302 G 0.998**	376 S 0.993**	386 L 0.993**	416 S 0.993**	637 E 0.999**	659 L 0.992**	708 F 0.997**	723 V 1.000**	727 G 0.996**	733 T 0.990**	739 Y 0.994**	746 S 0.999**	758 R 0.994**	759 S 0.998**	765 F 1.000**	818 P 0.992**	1045 F 0.998**	1046 E 1.000**	1069 T 0.993**	1070 D 0.999**	1076 A 0.999**	1079 H 1.000**	1097 A 0.997**	1100 P 0.997**	1101 V 0.997**	1417 K 0.996**	1424 P 0.993**	1426 H 1.000**	1429 I 0.999**	1512 E 0.991**	1536 D 0.994**	1539 N 0.999**	1547 E 0.994**
ycf3	model0	-1025.95	21	omega (dN/dS) = 0.12160
	model1	-1025.95	22	p: 0.99999 0.00001	w: 0.12159 1.00000
	model2	-1025.95	24	p: 1.00000 0.00000 0.00000	w: 0.12160 1.00000 1.00000
	model3	-1025.95	25	p: 0.22545 0.48775 0.28679	w: 0.12160 0.12160 0.12160
	model7	-1025.96	22	p = 13.78753 q = 99.00000
	model8	-1025.96	24	p0 = 0.99999 p = 13.78706 q = 99.00000	(p1 = 0.00001) w = 1.00000
ycf4	model0	-1302.693590	21	omega (dN/dS) = 0.27611
	model1	-1299.66	22	p: 0.82110 0.17890	w: 0.13496 1.00000
	model2	-1299.66	24	p: 0.60769 0.22361 0.16870	w: 0.13929 0.13929 1.03623
	model3	-1299.66	25	p: 0.60769 0.22361 0.16870	w: 0.13929 0.13929 1.03623
	model7	-1299.78	22	p = 0.34220 q = 0.84688
	model8	-1299.66	24	p0 = 0.83497 p = 16.38604 q = 99.00000	(p1 = 0.16503) w = 1.04385
[truncated: 122 more columns]
