# Supplementary material for: Comparative analysis of plastid genomes within the Campanulaceae and phylogenetic implications
Source: PLoS One. 2020 May 14;15(5):e0233167. doi: 10.1371/journal.pone.0233167 (PMC7224561; doi:10.1371/journal.pone.0233167)
Supplement: S8 Table — (XLSX) [file pone.0233167.s008.xlsx]

## Sheet: Sheet1
S8 Table. Likelihood ratio test (LRT) of the variable ω ratio using site model.
Gene	Comparisons	2Δl	Δl	df	p
clpP	M0 vs M3	205.7248	102.862	4	2.41715e-21
	M1 vs M2	72.5515	36.2758	2	1.32681e-08
	M7 vs M8	74.3750	37.1875	2	8.41079e-09
ndhD	M0 vs M3	85.3055	42.6527	4	1.22152e-08
	M1 vs M2	99.9677	49.9838	2	1.40009e-11
	M7 vs M8	121.191	60.5957	2	6.94722e-14
ndhI	M0 vs M3	30.8949	15.4474	4	0.00385781
	M1 vs M2	3.4456	1.7228	2	0.42257
	M7 vs M8	4.02312	2.01156	2	0.365759
psbL	M0 vs M3	41.7122	20.8561	4	0.000338164
	M1 vs M2	35.3489	17.6744	2	0.000145229
	M7 vs M8	26.0389	13.0195	2	0.00148885
psbN	M0 vs M3	35.2314	17.6157	4	0.00146681
	M1 vs M2	20.9988	10.4994	2	0.00524909
	M7 vs M8	20.9931	10.4966	2	0.00525645
rpl16	M0 vs M3	28.8252	14.4126	4	0.00608823
	M1 vs M2	26.8711	13.4356	2	0.0012092
	M7 vs M8	34.1172	17.0586	2	0.000197593
rps3	M0 vs M3	100.713	50.3563	4	3.04234e-10
	M1 vs M2	21.1203	10.5601	2	0.00509218
	M7 vs M8	21.1518	10.5759	2	0.00505211
rps4	M0 vs M3	144.317	72.1583	4	7.9461e-15
	M1 vs M2	40.8229	20.4114	2	3.6959e-05
	M7 vs M8	43.4301	21.7151	2	1.92586e-05
rps8	M0 vs M3	24.4898	12.2449	4	0.0156201
	M1 vs M2	23.6658	11.8329	2	0.00269475
	M7 vs M8	23.6922	11.8461	2	0.00267702
rps11	M0 vs M3	70.8627	35.4314	4	3.7877e-07
	M1 vs M2	23.6658	11.8329	2	0.00269475
	M7 vs M8	23.6922	11.8461	2	0.00267702
rps12	M0 vs M3	220.258	110.129	4	6.83126e-23
	M1 vs M2	80.2421	40.1210	2	1.94015e-09
	M7 vs M8	80.7630	40.3815	2	1.70321e-09
rps18	M0 vs M3	43.3706	21.6853	4	0.000231497
	M1 vs M2	11.0742	5.5371	2	0.0627529
	M7 vs M8	11.1446	5.5723	2	0.0616581
ycf1	M0 vs M3	2179.31	1089.65	4	1.32381e-234
	M1 vs M2	992.436	496.218	2	1.76851e-108
	M7 vs M8	1102.5	551.25	2	1.98389e-120
ycf2	M0 vs M3	671.516	335.758	4	2.08272e-71
	M1 vs M2	407.586	203.793	2	5.58441e-45
	M7 vs M8	418.985	209.492	2	3.23075e-46
