# Supplementary material for: Comparative analysis of plastid genomes within the Campanulaceae and phylogenetic implications
Source: PLoS One. 2020 May 14;15(5):e0233167. doi: 10.1371/journal.pone.0233167 (PMC7224561; doi:10.1371/journal.pone.0233167)
Supplement: S9 Table — (XLSX) [file pone.0233167.s009.xlsx]

## Sheet: Sheet1
S9 Table. Parameter estimates and likelihood values for 76 protein-coding genes inferred using branch-site model. Sites under positive selection were marked with * at posterior probabilities > 0.95 & ** at posterior probabilities > 0.99.
Gene	Branch	Model compared (Number of parameters)	Ln L	Likehihood Ratio Test (LRT) p-value	Positively selected sites
ycf1	Cyanantheae	Model A(24)	-26447	1.56e-07	104 S 0.979*
		Model A Null (23)	-26460.7
	Campanuleae	Model A(24)	-26424.1	0	169 Y 0.985*, 890 P 0.987*, 1175 P 0.988*, 1180 Q 0.986*, 1245 L 0.970*
		Model A Null (23)	-26460.7
	Out-group	Model A(24)	-26443.2	9e-09	14 A 0.965*, 133 L 0.962*, 154 Q 0.977*, 253 M 0.951*, 259 V 0.970*, 390 A 0.975*, 519 K 0.974*, 910 D 0.954*, 999 I 0.971*, 1205 F 0.976*, 1241 F 0.982*, 1271 K 0.987*, 1291 R 0.965*, 1296 P 0.974*, 1335 I 0.971*, 1460 I 0.972*
		Model A Null (23)	-26459.7
ycf2	Cyanantheae	Model A(24)	-22406.7	0	1408 N 0.998**, 1510 P 0.993**, 1511 L 0.992**, 1513 E 0.996**, 1542 D 0.999**, 1553 S 0.994** (only list the posterior probabilities > 0.99 since the posterior probabilities of 50 sites > 0.95)
		Model A Null (23)	-22447.3
	Campanuleae	Model A(24)	-22430.5	1e-09	712 W 0.982*
		Model A Null (23)	-22449.8
	Out-group	Model A(24)	-22432.4	8e-09	700 L 0.954*, 1485 F 0.995**
		Model A Null (23)	-22449.1
rpoA	Cyanantheae	Model A(24)	-3018.88	0.0205796	No * available
		Model A Null (23)	-3021.56
rpl16	Campanuleae	Model A(24)	-995.589	4.2635e-05	21 C 0.988*, 22 L 0.998**, 25 Q 0.998**, 26 S 0.978*, 29 L 0.988*, 60 G 0.983*, 61 L 0.988*, 74 G 0.984*, 77 P 0.983*, 95 N 0.987*, 98 W 0.952*, 101 T 0.997**, 111 I 0.986*, 22 K 0.979*
		Model A Null (23)	-1003.96
	Out-group	Model A(24)	-1001.74	0.0348027	No * available
		Model A Null (23)	-1003.96
rps2	Campanuleae	Model A(24)	-2161.56	0.0112008	No * available
		Model A Null (23)	-2164.78
rps3	Campanuleae	Model A(24)	-2277.49	0.000446277	No * available
		Model A Null (23)	-2283.65
rps4	Campanuleae	Model A(24)	-1901.77	0.030552	No * available
		Model A Null (23)	-1904.11
rps11	Campanuleae	Model A(24)	-1493.23	0.0466164	No * available
		Model A Null (23)	-1495.21
rps15	Cyanantheae	Model A(24)	-723.526	0.00142666	No * available
		Model A Null (23)	-728.611
ndhI	Out-group	Model A(24)	-897.274	9.5739e-05	162 G 0.958*
		Model A Null (23)	-904.884
